# Supplementary material for: 1,2:3,5-Bis[(4-tert-butyl­phen­yl)boranedi­yl]-α-d-glucofuran­ose
Source: Acta Crystallogr Sect E Struct Rep Online. 2010 Nov 13;66(Pt 12):o3166. doi: 10.1107/S1600536810046222 (PMC3011785; doi:10.1107/S1600536810046222)
Supplement: Supplementary file 1 [file e-66-o3166-sup1.cif]

##############################################################################
###                                                                        ###
###        Electronic paper (Acta Crystallographica Section E)             ###
###                                                                        ###
##############################################################################
#                                                                            #
# This CIF contains the data in a paper accepted for publication in Acta     #
# Crystallographica Section E. It conforms to the requirements of Notes      #
# for Authors for Section E, and has been peer reviewed under the auspices   #
# of the IUCr Commission on Journals.                                        #
#                                                                            #
# Full details of the Crystallographic Information File format               #
# are given in the paper "The Crystallographic Information File (CIF):       #
# a New Standard Archive File for Crystallography" by S. R. Hall, F. H.      #
# Allen and I. D. Brown [Acta Cryst. (1991), A47, 655-685].                  #
#                                                                            #
# The current version of the core CIF dictionary is obtainable from          #
# ftp://ftp.iucr.org/pub/cif_core.dic. The current version number is 2.4.    #
#                                                                            #
# Software is freely available for graphical display of the structure(s) in  #
# this CIF.  For information consult the CIF home page http://www.iucr.org/  #
# cif/home.html                                                              #
#                                                                            #
# This file may be used for bona fide research purposes within the           #
# scientific community so long as proper attribution is given to the journal # 
# article from which it was obtained.                                        #
#                                                                            #
##############################################################################
                                             
data_I
_audit_creation_method     SHELXL-97
_chemical_name_systematic
;
1,2:3,5-Bis[(4-<i>tert</i>-butylphenyl)boranediyl]-\a-D-glucofuranose
;
_chemical_name_common     ?
_chemical_formula_moiety     'C26 H34 B2 O6'
_chemical_formula_sum     'C26 H34 B2 O6'
_chemical_formula_iupac     'C26 H34 B2 O6'
_chemical_formula_weight     464.15
_chemical_melting_point     480
_symmetry_cell_setting     monoclinic
_symmetry_space_group_name_H-M     'P 21'
loop_
    _symmetry_equiv_pos_as_xyz
    'x, y, z'
    '-x, y+1/2, -z'
_cell_length_a     11.2372(3)
_cell_length_b     10.1910(3)
_cell_length_c     22.5084(7)
_cell_angle_alpha     90.00
_cell_angle_beta     104.103(3)
_cell_angle_gamma     90.00
_cell_volume     2499.93(13)
_cell_formula_units_Z     4
_cell_measurement_reflns_used     28404
_cell_measurement_theta_min     2.23
_cell_measurement_theta_max     28.76
_cell_measurement_temperature     100(2)
_exptl_crystal_description     prismatic
_exptl_crystal_colour     colourless
_exptl_crystal_size_max     0.60
_exptl_crystal_size_mid     0.30
_exptl_crystal_size_min     0.22
_exptl_crystal_density_diffrn     1.233
_exptl_crystal_density_meas     ?
_exptl_crystal_density_method     'not measured'
_exptl_crystal_F_000     992
_exptl_absorpt_coefficient_mu     0.085
_exptl_absorpt_correction_type     multi-scan
_exptl_absorpt_process_details
;
(CrysAlis RED; Oxford Diffraction 2005)
;
_exptl_absorpt_correction_T_min     0.95
_exptl_absorpt_correction_T_max     0.98
_exptl_special_details
;
;
_diffrn_ambient_temperature     100(2)
_diffrn_radiation_type     MoK\a
_diffrn_radiation_wavelength     0.71073
_diffrn_radiation_source     'fine-focus sealed tube'
_diffrn_radiation_monochromator     graphite
_diffrn_measurement_device_type     'Kuma KM-4-CCD'
_diffrn_measurement_method     \w
_diffrn_detector_area_resol_mean     8.6479
_diffrn_reflns_number     47322
_diffrn_reflns_av_R_equivalents     0.0245
_diffrn_reflns_av_sigmaI/netI     0.0337
_diffrn_reflns_theta_min     2.73
_diffrn_reflns_theta_max     28.64
_diffrn_reflns_theta_full     28.00
_diffrn_measured_fraction_theta_max     0.961
_diffrn_measured_fraction_theta_full     0.994
_diffrn_reflns_limit_h_min     -14
_diffrn_reflns_limit_h_max     15
_diffrn_reflns_limit_k_min     -13
_diffrn_reflns_limit_k_max     13
_diffrn_reflns_limit_l_min     -29
_diffrn_reflns_limit_l_max     30
_diffrn_standards_number     ?
_diffrn_standards_interval_count     ?
_diffrn_standards_interval_time     ?
_diffrn_standards_decay_%     ?
_refine_special_details
;
Refinement of <i>F</i>^2^ against ALL reflections. The weighted <i>R</i>-factor
<i>wR</i> and goodness of fit <i>S</i> are based on <i>F</i>^2^, conventional
<i>R</i>-factors <i>R</i> are based on <i>F</i>, with <i>F</i> set to zero for
negative <i>F</i>^2^. The threshold expression of <i>F</i>^2^ >
\s(<i>F</i>^2^) is used only for calculating <i>R</i>-factors(gt) <i>etc</i>.
and is not relevant to the choice of reflections for refinement.
<i>R</i>-factors based on <i>F</i>^2^ are statistically about twice as large
as those based on <i>F</i>, and <i>R</i>- factors based on ALL data will be
even larger.
;
_reflns_number_total     6519
_reflns_number_gt     5409
_reflns_threshold_expression     I>2sigma(I)
_refine_ls_structure_factor_coef     Fsqd
_refine_ls_matrix_type     full
_refine_ls_R_factor_all     0.0404
_refine_ls_R_factor_gt     0.0307
_refine_ls_wR_factor_gt     0.0703
_refine_ls_wR_factor_ref     0.0718
_refine_ls_goodness_of_fit_ref     0.991
_refine_ls_restrained_S_all     0.991
_refine_ls_number_reflns     6519
_refine_ls_number_parameters     627
_refine_ls_number_restraints     1
_refine_ls_hydrogen_treatment     constr
_refine_ls_weighting_scheme     calc
_refine_ls_weighting_details
         'calc w=1/[\s^2^(Fo^2^)+(0.0459P)^2^+0.0000P] where P=(Fo^2^+2Fc^2^)/3'
_atom_sites_solution_hydrogens     geom
_atom_sites_solution_primary     direct
_atom_sites_solution_secondary     difmap
_refine_ls_shift/su_max     0.001
_refine_ls_shift/su_mean     0.000
_refine_diff_density_max     0.244
_refine_diff_density_min     -0.189
_refine_ls_extinction_method     none
_refine_ls_extinction_coef     ?
loop_
    _atom_type_symbol
    _atom_type_description
    _atom_type_scat_dispersion_real
    _atom_type_scat_dispersion_imag
    _atom_type_scat_source
    'C' 'C' 0.0033 0.0000
                         'International Tables Vol C Tables 4.2.6.8 and 6.1.1.4'
    'H' 'H' 0.0000 0.0000
                         'International Tables Vol C Tables 4.2.6.8 and 6.1.1.4'
    'B' 'B' 0.0013 0.0000
                         'International Tables Vol C Tables 4.2.6.8 and 6.1.1.4'
    'O' 'O' 0.0106 0.0000
                         'International Tables Vol C Tables 4.2.6.8 and 6.1.1.4'
_computing_data_collection
;
<i>CrysAlis CCD</i> (Oxford Diffraction, 2005)
;
_computing_cell_refinement
;
<i>CrysAlis RED</i> (Oxford Diffraction, 2005)
;
_computing_data_reduction
;
<i>CrysAlis RED</i> (Oxford Diffraction, 2005)
;
_computing_structure_solution     'SHELXS97 (Sheldrick, 2008)'
_computing_structure_refinement     'SHELXL97 (Sheldrick, 2008)'
_computing_molecular_graphics     'DIAMOND (Brandenburg, 1999)'
_computing_publication_material     'SHELXL97 (Sheldrick, 2008)'
loop_
    _atom_site_type_symbol
    _atom_site_label
    _atom_site_fract_x
    _atom_site_fract_y
    _atom_site_fract_z
    _atom_site_U_iso_or_equiv
    _atom_site_adp_type
    _atom_site_calc_flag
    _atom_site_refinement_flags
    _atom_site_occupancy
    _atom_site_disorder_assembly
    _atom_site_disorder_group
    B B1A -0.05450(17) 0.11527(19) 0.33127(9) 0.0162(4) Uani d . 1 . .
    B B2A 0.15751(16) 0.0744(2) 0.57760(9) 0.0167(4) Uani d . 1 . .
    C C1A -0.05567(14) 0.05711(17) 0.44985(7) 0.0152(3) Uani d . 1 . .
    H H1A -0.0739 0.0653 0.4910 0.018 Uiso calc R 1 . .
    C C2A 0.02250(15) 0.17288(17) 0.43916(7) 0.0163(4) Uani d . 1 . .
    H H2A -0.0080 0.2577 0.4522 0.020 Uiso calc R 1 . .
    C C3A 0.14809(15) 0.13639(17) 0.47939(7) 0.0164(4) Uani d . 1 . .
    H H3A 0.2172 0.1681 0.4623 0.020 Uiso calc R 1 . .
    C C4A 0.14303(15) -0.01529(17) 0.48322(7) 0.0170(4) Uani d . 1 . .
    H H4A 0.2092 -0.0575 0.4671 0.020 Uiso calc R 1 . .
    C C5A -0.17374(15) 0.03966(17) 0.40139(7) 0.0153(3) Uani d . 1 . .
    H H5A -0.2085 -0.0486 0.4068 0.018 Uiso calc R 1 . .
    C C6A -0.26913(15) 0.14410(17) 0.40528(7) 0.0170(3) Uani d . 1 . .
    H H6A1 -0.2334 0.2322 0.4028 0.020 Uiso calc R 1 . .
    H H6A2 -0.3408 0.1344 0.3699 0.020 Uiso calc R 1 . .
    C C7A -0.04092(15) 0.12469(17) 0.26366(7) 0.0165(3) Uani d . 1 . .
    C C8A -0.13660(15) 0.08451(17) 0.21478(8) 0.0187(4) Uani d . 1 . .
    H H8A -0.2103 0.0522 0.2230 0.022 Uiso calc R 1 . .
    C C9A -0.12639(15) 0.09073(18) 0.15468(8) 0.0190(4) Uani d . 1 . .
    H H9A -0.1932 0.0626 0.1226 0.023 Uiso calc R 1 . .
    C C10A -0.01962(15) 0.13757(17) 0.14030(8) 0.0168(3) Uani d . 1 . .
    C C11A 0.07554(15) 0.17926(17) 0.18901(8) 0.0183(4) Uani d . 1 . .
    H H11A 0.1489 0.2123 0.1808 0.022 Uiso calc R 1 . .
    C C12A 0.06513(15) 0.17350(17) 0.24947(8) 0.0180(4) Uani d . 1 . .
    H H12A 0.1312 0.2032 0.2815 0.022 Uiso calc R 1 . .
    C C13A 0.14908(14) 0.08726(17) 0.64508(7) 0.0163(4) Uani d . 1 . .
    C C14A 0.14777(15) 0.21093(18) 0.67181(8) 0.0191(4) Uani d . 1 . .
    H H14A 0.1614 0.2867 0.6498 0.023 Uiso calc R 1 . .
    C C15A 0.12716(15) 0.22555(18) 0.72956(8) 0.0193(4) Uani d . 1 . .
    H H15A 0.1273 0.3110 0.7464 0.023 Uiso calc R 1 . .
    C C16A 0.10604(14) 0.11714(17) 0.76369(7) 0.0167(4) Uani d . 1 . .
    C C17A 0.10985(15) -0.00752(17) 0.73780(8) 0.0186(4) Uani d . 1 . .
    H H17A 0.0977 -0.0834 0.7601 0.022 Uiso calc R 1 . .
    C C18A 0.13121(15) -0.02131(17) 0.67968(8) 0.0188(4) Uani d . 1 . .
    H H18A 0.1337 -0.1068 0.6632 0.023 Uiso calc R 1 . .
    C C19A 0.07786(15) 0.13829(17) 0.82624(7) 0.0181(4) Uani d . 1 . .
    C C20A 0.18873(16) 0.2038(2) 0.87000(8) 0.0242(4) Uani d . 1 . .
    H H20A 0.2622 0.1502 0.8724 0.036 Uiso calc R 1 . .
    H H20B 0.1731 0.2116 0.9108 0.036 Uiso calc R 1 . .
    H H20C 0.2015 0.2913 0.8546 0.036 Uiso calc R 1 . .
    C C21A -0.03485(16) 0.22779(19) 0.81846(8) 0.0232(4) Uani d . 1 . .
    H H21A -0.0169 0.3134 0.8028 0.035 Uiso calc R 1 . .
    H H21B -0.0549 0.2393 0.8581 0.035 Uiso calc R 1 . .
    H H21C -0.1047 0.1877 0.7894 0.035 Uiso calc R 1 . .
    C C22A 0.05076(17) 0.00842(19) 0.85447(8) 0.0242(4) Uani d . 1 . .
    H H22A -0.0199 -0.0341 0.8270 0.036 Uiso calc R 1 . .
    H H22B 0.0323 0.0254 0.8941 0.036 Uiso calc R 1 . .
    H H22C 0.1225 -0.0492 0.8603 0.036 Uiso calc R 1 . .
    C C23A -0.01052(15) 0.13871(18) 0.07325(7) 0.0176(4) Uani d . 1 . .
    C C24A -0.11940(17) 0.2150(2) 0.03317(8) 0.0245(4) Uani d . 1 . .
    H H24A -0.1966 0.1739 0.0362 0.037 Uiso calc R 1 . .
    H H24B -0.1136 0.2134 -0.0096 0.037 Uiso calc R 1 . .
    H H24C -0.1172 0.3060 0.0474 0.037 Uiso calc R 1 . .
    C C25A -0.01485(17) -0.00393(19) 0.04997(8) 0.0232(4) Uani d . 1 . .
    H H25A -0.0914 -0.0454 0.0537 0.035 Uiso calc R 1 . .
    H H25B 0.0552 -0.0528 0.0745 0.035 Uiso calc R 1 . .
    H H25C -0.0111 -0.0042 0.0069 0.035 Uiso calc R 1 . .
    C C26A 0.10810(16) 0.2025(2) 0.06552(8) 0.0243(4) Uani d . 1 . .
    H H26A 0.1089 0.2025 0.0221 0.036 Uiso calc R 1 . .
    H H26B 0.1788 0.1529 0.0889 0.036 Uiso calc R 1 . .
    H H26C 0.1126 0.2931 0.0806 0.036 Uiso calc R 1 . .
    O O1A 0.02515(10) -0.05418(11) 0.44963(5) 0.0169(3) Uani d . 1 . .
    O O2A -0.15223(10) 0.04640(12) 0.34114(5) 0.0182(3) Uani d . 1 . .
    O O3A 0.03041(10) 0.17685(12) 0.37658(5) 0.0181(3) Uani d . 1 . .
    O O4A 0.15721(10) -0.04286(12) 0.54725(5) 0.0186(3) Uani d . 1 . .
    O O5A 0.15740(10) 0.18162(12) 0.54097(5) 0.0181(3) Uani d . 1 . .
    O O6A -0.30884(10) 0.13444(13) 0.46061(5) 0.0205(3) Uani d . 1 . .
    H H6A -0.2547 0.1657 0.4897 0.031 Uiso calc R 1 . .
    B B1B -0.37416(18) 0.0014(2) 0.69984(9) 0.0191(4) Uani d . 1 . .
    B B2B -0.50375(17) -0.1162(2) 0.45330(9) 0.0172(4) Uani d . 1 . .
    C C1B -0.32186(15) -0.02484(17) 0.58744(7) 0.0162(3) Uani d . 1 . .
    H H1B -0.3047 0.0028 0.5477 0.019 Uiso calc R 1 . .
    C C2B -0.45126(15) 0.01735(17) 0.58916(7) 0.0162(3) Uani d . 1 . .
    H H2B -0.4706 0.1079 0.5725 0.019 Uiso calc R 1 . .
    C C3B -0.53087(15) -0.08554(17) 0.54920(7) 0.0169(4) Uani d . 1 . .
    H H3B -0.6026 -0.1116 0.5655 0.020 Uiso calc R 1 . .
    C C4B -0.44075(15) -0.20161(17) 0.54991(8) 0.0171(4) Uani d . 1 . .
    H H4B -0.4734 -0.2852 0.5630 0.020 Uiso calc R 1 . .
    C C5B -0.22174(16) 0.02487(18) 0.63990(7) 0.0195(4) Uani d . 1 . .
    H H5B -0.1460 -0.0280 0.6417 0.023 Uiso calc R 1 . .
    C C6B -0.19178(16) 0.16913(19) 0.63265(8) 0.0215(4) Uani d . 1 . .
    H H6B1 -0.2662 0.2231 0.6300 0.026 Uiso calc R 1 . .
    H H6B2 -0.1282 0.1984 0.6689 0.026 Uiso calc R 1 . .
    C C7B -0.40312(16) -0.01712(18) 0.76364(7) 0.0191(4) Uani d . 1 . .
    C C8B -0.31073(16) -0.00618(19) 0.81758(8) 0.0229(4) Uani d . 1 . .
    H H8B -0.2294 0.0131 0.8151 0.028 Uiso calc R 1 . .
    C C9B -0.33471(15) -0.02280(19) 0.87460(8) 0.0214(4) Uani d . 1 . .
    H H9B -0.2702 -0.0118 0.9104 0.026 Uiso calc R 1 . .
    C C10B -0.45185(15) -0.05533(17) 0.88046(7) 0.0167(3) Uani d . 1 . .
    C C11B -0.54493(16) -0.06565(19) 0.82682(8) 0.0208(4) Uani d . 1 . .
    H H11B -0.6260 -0.0861 0.8293 0.025 Uiso calc R 1 . .
    C C12B -0.52069(16) -0.04637(19) 0.76972(8) 0.0224(4) Uani d . 1 . .
    H H12B -0.5859 -0.0533 0.7340 0.027 Uiso calc R 1 . .
    C C13B -0.51855(15) -0.10119(17) 0.38352(8) 0.0170(4) Uani d . 1 . .
    C C14B -0.60372(16) -0.01384(18) 0.34760(8) 0.0213(4) Uani d . 1 . .
    H H14B -0.6539 0.0387 0.3665 0.026 Uiso calc R 1 . .
    C C15B -0.61530(16) -0.00353(19) 0.28521(8) 0.0218(4) Uani d . 1 . .
    H H15B -0.6735 0.0560 0.2620 0.026 Uiso calc R 1 . .
    C C16B -0.54304(15) -0.07903(17) 0.25534(8) 0.0182(4) Uani d . 1 . .
    C C17B -0.45914(15) -0.16602(18) 0.29079(8) 0.0193(4) Uani d . 1 . .
    H H17B -0.4094 -0.2190 0.2718 0.023 Uiso calc R 1 . .
    C C18B -0.44731(15) -0.17626(17) 0.35355(8) 0.0184(4) Uani d . 1 . .
    H H18B -0.3891 -0.2360 0.3766 0.022 Uiso calc R 1 . .
    C C19B -0.55901(16) -0.06446(19) 0.18590(8) 0.0210(4) Uani d . 1 . .
    C C20B -0.68993(17) -0.1066(2) 0.15334(8) 0.0287(4) Uani d . 1 . .
    H H20D -0.7015 -0.1994 0.1620 0.043 Uiso calc R 1 . .
    H H20E -0.7025 -0.0941 0.1091 0.043 Uiso calc R 1 . .
    H H20F -0.7492 -0.0532 0.1682 0.043 Uiso calc R 1 . .
    C C21B -0.53829(19) 0.0793(2) 0.17082(9) 0.0302(4) Uani d . 1 . .
    H H21D -0.5970 0.1352 0.1848 0.045 Uiso calc R 1 . .
    H H21E -0.5501 0.0892 0.1265 0.045 Uiso calc R 1 . .
    H H21F -0.4545 0.1054 0.1916 0.045 Uiso calc R 1 . .
    C C22B -0.46919(18) -0.1506(2) 0.16226(9) 0.0292(5) Uani d . 1 . .
    H H22D -0.3849 -0.1255 0.1826 0.044 Uiso calc R 1 . .
    H H22E -0.4826 -0.1387 0.1179 0.044 Uiso calc R 1 . .
    H H22F -0.4825 -0.2428 0.1711 0.044 Uiso calc R 1 . .
    C C23B -0.47421(15) -0.07315(18) 0.94441(7) 0.0180(4) Uani d . 1 . .
    C C24B -0.46988(18) 0.0627(2) 0.97443(9) 0.0281(4) Uani d . 1 . .
    H H24D -0.3898 0.1032 0.9767 0.042 Uiso calc R 1 . .
    H H24E -0.4824 0.0533 1.0158 0.042 Uiso calc R 1 . .
    H H24F -0.5347 0.1183 0.9499 0.042 Uiso calc R 1 . .
    C C25B -0.37355(16) -0.1596(2) 0.98413(8) 0.0228(4) Uani d . 1 . .
    H H25D -0.2933 -0.1184 0.9876 0.034 Uiso calc R 1 . .
    H H25E -0.3746 -0.2462 0.9651 0.034 Uiso calc R 1 . .
    H H25F -0.3886 -0.1693 1.0250 0.034 Uiso calc R 1 . .
    C C26B -0.59886(16) -0.1354(2) 0.94248(8) 0.0239(4) Uani d . 1 . .
    H H26D -0.6063 -0.1511 0.9844 0.036 Uiso calc R 1 . .
    H H26E -0.6058 -0.2189 0.9203 0.036 Uiso calc R 1 . .
    H H26F -0.6644 -0.0761 0.9215 0.036 Uiso calc R 1 . .
    O O1B -0.32857(10) -0.16637(12) 0.58971(5) 0.0175(3) Uani d . 1 . .
    O O2B -0.25412(11) 0.01234(13) 0.69747(5) 0.0232(3) Uani d . 1 . .
    O O3B -0.47056(10) 0.00418(12) 0.64942(5) 0.0193(3) Uani d . 1 . .
    O O4B -0.42916(10) -0.20952(12) 0.48781(5) 0.0182(3) Uani d . 1 . .
    O O5B -0.56770(10) -0.04289(12) 0.48642(5) 0.0175(3) Uani d . 1 . .
    O O6B -0.14817(11) 0.18677(13) 0.57813(5) 0.0233(3) Uani d . 1 . .
    H H6B -0.0839 0.2323 0.5864 0.035 Uiso calc R 1 . .
loop_
    _atom_site_aniso_label
    _atom_site_aniso_U_11
    _atom_site_aniso_U_22
    _atom_site_aniso_U_33
    _atom_site_aniso_U_12
    _atom_site_aniso_U_13
    _atom_site_aniso_U_23
    B1A 0.0159(9) 0.0133(10) 0.0197(10) 0.0036(8) 0.0051(8) 0.0009(8)
    B2A 0.0104(8) 0.0175(10) 0.0217(10) 0.0003(8) 0.0032(7) 0.0000(8)
    C1A 0.0170(8) 0.0136(8) 0.0164(8) 0.0015(7) 0.0069(7) -0.0006(7)
    C2A 0.0196(8) 0.0151(9) 0.0150(8) -0.0001(7) 0.0058(7) -0.0007(7)
    C3A 0.0151(8) 0.0194(9) 0.0153(8) -0.0024(7) 0.0048(7) -0.0010(7)
    C4A 0.0149(8) 0.0192(9) 0.0170(8) 0.0004(7) 0.0044(7) -0.0009(7)
    C5A 0.0162(8) 0.0172(9) 0.0137(8) -0.0014(7) 0.0062(6) 0.0002(7)
    C6A 0.0168(8) 0.0179(9) 0.0170(8) 0.0002(7) 0.0052(7) 0.0019(7)
    C7A 0.0194(8) 0.0139(8) 0.0167(8) 0.0030(7) 0.0055(7) -0.0001(7)
    C8A 0.0170(8) 0.0175(9) 0.0231(9) -0.0009(7) 0.0078(7) 0.0022(7)
    C9A 0.0173(8) 0.0193(9) 0.0186(9) -0.0015(7) 0.0013(7) -0.0008(7)
    C10A 0.0193(8) 0.0129(8) 0.0186(9) 0.0024(7) 0.0058(7) 0.0012(7)
    C11A 0.0160(8) 0.0176(9) 0.0220(9) 0.0002(7) 0.0060(7) 0.0019(7)
    C12A 0.0176(8) 0.0168(9) 0.0185(9) 0.0001(7) 0.0021(7) -0.0011(7)
    C13A 0.0112(8) 0.0193(9) 0.0176(8) 0.0003(7) 0.0016(6) 0.0015(7)
    C14A 0.0185(9) 0.0175(9) 0.0214(9) -0.0023(7) 0.0052(7) 0.0030(7)
    C15A 0.0203(9) 0.0146(9) 0.0229(9) -0.0028(7) 0.0051(7) -0.0026(7)
    C16A 0.0125(8) 0.0198(9) 0.0175(9) -0.0012(7) 0.0030(7) -0.0005(7)
    C17A 0.0207(9) 0.0147(9) 0.0203(9) -0.0007(7) 0.0048(7) 0.0031(7)
    C18A 0.0200(9) 0.0150(9) 0.0209(9) 0.0011(7) 0.0038(7) -0.0018(7)
    C19A 0.0190(8) 0.0179(9) 0.0185(9) -0.0034(7) 0.0067(7) -0.0007(7)
    C20A 0.0251(9) 0.0287(11) 0.0189(9) -0.0051(8) 0.0054(7) -0.0022(8)
    C21A 0.0225(9) 0.0248(10) 0.0238(10) 0.0000(8) 0.0086(8) -0.0025(8)
    C22A 0.0287(10) 0.0258(10) 0.0206(9) -0.0026(8) 0.0106(8) 0.0019(8)
    C23A 0.0201(8) 0.0191(9) 0.0138(8) -0.0005(7) 0.0045(7) -0.0003(7)
    C24A 0.0273(10) 0.0274(10) 0.0190(9) 0.0037(8) 0.0057(8) 0.0028(8)
    C25A 0.0295(10) 0.0230(10) 0.0181(9) -0.0008(8) 0.0079(8) -0.0024(7)
    C26A 0.0267(10) 0.0296(11) 0.0185(9) -0.0036(8) 0.0091(7) 0.0032(8)
    O1A 0.0167(6) 0.0136(6) 0.0208(6) 0.0008(5) 0.0053(5) -0.0020(5)
    O2A 0.0180(6) 0.0221(7) 0.0150(6) -0.0032(5) 0.0052(5) -0.0024(5)
    O3A 0.0206(6) 0.0191(6) 0.0151(6) -0.0036(5) 0.0054(5) 0.0015(5)
    O4A 0.0199(6) 0.0183(6) 0.0175(6) 0.0021(5) 0.0041(5) 0.0015(5)
    O5A 0.0194(6) 0.0180(6) 0.0168(6) -0.0032(5) 0.0041(5) -0.0017(5)
    O6A 0.0182(6) 0.0268(7) 0.0178(6) 0.0000(5) 0.0069(5) 0.0002(5)
    B1B 0.0200(10) 0.0185(10) 0.0183(10) -0.0009(8) 0.0038(8) -0.0008(8)
    B2B 0.0138(9) 0.0154(10) 0.0219(10) -0.0043(8) 0.0033(8) -0.0025(8)
    C1B 0.0160(8) 0.0172(9) 0.0163(8) -0.0001(7) 0.0058(7) 0.0016(7)
    C2B 0.0183(8) 0.0165(9) 0.0142(8) 0.0010(7) 0.0048(7) 0.0012(7)
    C3B 0.0146(8) 0.0187(9) 0.0175(8) -0.0003(7) 0.0043(7) 0.0011(7)
    C4B 0.0161(8) 0.0164(9) 0.0189(9) -0.0012(7) 0.0048(7) -0.0003(7)
    C5B 0.0183(9) 0.0257(10) 0.0152(8) -0.0014(7) 0.0051(7) 0.0007(7)
    C6B 0.0210(9) 0.0255(10) 0.0178(9) -0.0038(8) 0.0046(7) -0.0030(8)
    C7B 0.0209(9) 0.0188(9) 0.0174(9) 0.0006(7) 0.0042(7) 0.0015(7)
    C8B 0.0176(9) 0.0287(10) 0.0230(9) -0.0034(8) 0.0057(7) 0.0039(8)
    C9B 0.0178(9) 0.0276(10) 0.0162(9) -0.0016(8) -0.0007(7) 0.0015(7)
    C10B 0.0202(8) 0.0131(8) 0.0173(8) 0.0015(7) 0.0054(7) 0.0001(7)
    C11B 0.0162(8) 0.0268(11) 0.0200(9) -0.0018(8) 0.0056(7) 0.0001(7)
    C12B 0.0194(9) 0.0281(10) 0.0174(9) -0.0007(8) -0.0001(7) -0.0002(8)
    C13B 0.0152(8) 0.0164(9) 0.0192(9) -0.0030(7) 0.0034(7) -0.0023(7)
    C14B 0.0205(9) 0.0208(10) 0.0232(9) 0.0019(8) 0.0066(7) -0.0043(7)
    C15B 0.0185(9) 0.0218(10) 0.0234(9) 0.0065(8) 0.0018(7) 0.0009(8)
    C16B 0.0178(8) 0.0182(9) 0.0191(9) -0.0009(7) 0.0054(7) -0.0003(7)
    C17B 0.0178(9) 0.0206(9) 0.0199(9) 0.0016(7) 0.0056(7) -0.0026(7)
    C18B 0.0147(8) 0.0164(9) 0.0233(9) 0.0007(7) 0.0031(7) 0.0015(7)
    C19B 0.0216(9) 0.0251(10) 0.0168(9) 0.0031(8) 0.0057(7) 0.0007(7)
    C20B 0.0269(10) 0.0390(12) 0.0186(10) 0.0013(9) 0.0024(8) -0.0013(9)
    C21B 0.0335(11) 0.0312(11) 0.0263(10) -0.0010(9) 0.0082(8) 0.0059(9)
    C22B 0.0312(11) 0.0383(12) 0.0200(10) 0.0076(9) 0.0098(8) 0.0002(9)
    C23B 0.0188(8) 0.0203(9) 0.0152(8) 0.0004(7) 0.0051(7) 0.0020(7)
    C24B 0.0347(11) 0.0248(10) 0.0266(10) 0.0016(9) 0.0110(8) -0.0043(8)
    C25B 0.0192(9) 0.0303(11) 0.0199(9) 0.0001(8) 0.0066(7) 0.0053(8)
    C26B 0.0197(9) 0.0307(11) 0.0227(10) -0.0004(8) 0.0076(8) 0.0050(8)
    O1B 0.0158(6) 0.0157(6) 0.0201(6) 0.0010(5) 0.0026(5) 0.0009(5)
    O2B 0.0206(6) 0.0344(8) 0.0143(6) -0.0040(6) 0.0039(5) 0.0018(5)
    O3B 0.0184(6) 0.0241(7) 0.0159(6) 0.0038(5) 0.0053(5) 0.0005(5)
    O4B 0.0202(6) 0.0170(6) 0.0172(6) 0.0022(5) 0.0044(5) -0.0017(5)
    O5B 0.0166(6) 0.0205(6) 0.0147(6) 0.0016(5) 0.0021(5) 0.0003(5)
    O6B 0.0229(7) 0.0261(7) 0.0214(7) -0.0094(6) 0.0062(5) 0.0011(5)
_geom_special_details
;
All e.s.d.'s (except the e.s.d. in the dihedral angle between two l.s. planes)
are estimated using the full covariance matrix. The cell e.s.d.'s are taken
into account individually in the estimation of e.s.d.'s in distances, angles
and torsion angles; correlations between e.s.d.'s in cell parameters are only
used when they are defined by crystal symmetry. An approximate (isotropic)
treatment of cell e.s.d.'s is used for estimating e.s.d.'s involving l.s.
planes.
;
loop_
    _geom_bond_atom_site_label_1
    _geom_bond_atom_site_label_2
    _geom_bond_site_symmetry_2
    _geom_bond_distance
    _geom_bond_publ_flag
    B1A O2A . 1.366(2) y
    B1A O3A . 1.368(2) y
    B1A C7A . 1.569(2) y
    B2A O5A . 1.369(2) y
    B2A O4A . 1.376(2) y
    B2A C13A . 1.550(2) y
    C1A O1A . 1.454(2) ?
    C1A C5A . 1.509(2) ?
    C1A C2A . 1.525(2) ?
    C1A H1A . 1.0000 ?
    C2A O3A . 1.4334(18) ?
    C2A C3A . 1.526(2) ?
    C2A H2A . 1.0000 ?
    C3A O5A . 1.4400(19) ?
    C3A C4A . 1.550(2) ?
    C3A H3A . 1.0000 ?
    C4A O1A . 1.4125(19) ?
    C4A O4A . 1.4386(19) ?
    C4A H4A . 1.0000 ?
    C5A O2A . 1.4362(18) ?
    C5A C6A . 1.528(2) ?
    C5A H5A . 1.0000 ?
    C6A O6A . 1.4248(18) ?
    C6A H6A1 . 0.9900 ?
    C6A H6A2 . 0.9900 ?
    C7A C12A . 1.398(2) ?
    C7A C8A . 1.399(2) ?
    C8A C9A . 1.387(2) ?
    C8A H8A . 0.9500 ?
    C9A C10A . 1.401(2) ?
    C9A H9A . 0.9500 ?
    C10A C11A . 1.398(2) ?
    C10A C23A . 1.537(2) ?
    C11A C12A . 1.395(2) ?
    C11A H11A . 0.9500 ?
    C12A H12A . 0.9500 ?
    C13A C18A . 1.395(2) ?
    C13A C14A . 1.398(2) ?
    C14A C15A . 1.383(2) ?
    C14A H14A . 0.9500 ?
    C15A C16A . 1.399(2) ?
    C15A H15A . 0.9500 ?
    C16A C17A . 1.403(2) ?
    C16A C19A . 1.532(2) ?
    C17A C18A . 1.393(2) ?
    C17A H17A . 0.9500 ?
    C18A H18A . 0.9500 ?
    C19A C22A . 1.530(2) ?
    C19A C21A . 1.536(2) ?
    C19A C20A . 1.539(2) ?
    C20A H20A . 0.9800 ?
    C20A H20B . 0.9800 ?
    C20A H20C . 0.9800 ?
    C21A H21A . 0.9800 ?
    C21A H21B . 0.9800 ?
    C21A H21C . 0.9800 ?
    C22A H22A . 0.9800 ?
    C22A H22B . 0.9800 ?
    C22A H22C . 0.9800 ?
    C23A C26A . 1.531(2) ?
    C23A C24A . 1.542(2) ?
    C23A C25A . 1.542(3) ?
    C24A H24A . 0.9800 ?
    C24A H24B . 0.9800 ?
    C24A H24C . 0.9800 ?
    C25A H25A . 0.9800 ?
    C25A H25B . 0.9800 ?
    C25A H25C . 0.9800 ?
    C26A H26A . 0.9800 ?
    C26A H26B . 0.9800 ?
    C26A H26C . 0.9800 ?
    O6A H6A . 0.8400 ?
    B1B O3B . 1.365(2) y
    B1B O2B . 1.367(2) y
    B1B C7B . 1.559(2) y
    B2B O5B . 1.375(2) y
    B2B O4B . 1.376(2) y
    B2B C13B . 1.546(2) y
    C1B O1B . 1.446(2) ?
    C1B C5B . 1.506(2) ?
    C1B C2B . 1.526(2) ?
    C1B H1B . 1.0000 ?
    C2B O3B . 1.4310(18) ?
    C2B C3B . 1.522(2) ?
    C2B H2B . 1.0000 ?
    C3B O5B . 1.4392(19) ?
    C3B C4B . 1.555(2) ?
    C3B H3B . 1.0000 ?
    C4B O1B . 1.404(2) ?
    C4B O4B . 1.4373(19) ?
    C4B H4B . 1.0000 ?
    C5B O2B . 1.4344(19) ?
    C5B C6B . 1.526(3) ?
    C5B H5B . 1.0000 ?
    C6B O6B . 1.4394(19) ?
    C6B H6B1 . 0.9900 ?
    C6B H6B2 . 0.9900 ?
    C7B C12B . 1.393(2) ?
    C7B C8B . 1.397(2) ?
    C8B C9B . 1.385(2) ?
    C8B H8B . 0.9500 ?
    C9B C10B . 1.394(2) ?
    C9B H9B . 0.9500 ?
    C10B C11B . 1.395(2) ?
    C10B C23B . 1.531(2) ?
    C11B C12B . 1.391(2) ?
    C11B H11B . 0.9500 ?
    C12B H12B . 0.9500 ?
    C13B C18B . 1.394(2) ?
    C13B C14B . 1.409(2) ?
    C14B C15B . 1.382(2) ?
    C14B H14B . 0.9500 ?
    C15B C16B . 1.403(2) ?
    C15B H15B . 0.9500 ?
    C16B C17B . 1.395(2) ?
    C16B C19B . 1.536(2) ?
    C17B C18B . 1.390(2) ?
    C17B H17B . 0.9500 ?
    C18B H18B . 0.9500 ?
    C19B C22B . 1.528(3) ?
    C19B C21B . 1.534(3) ?
    C19B C20B . 1.536(3) ?
    C20B H20D . 0.9800 ?
    C20B H20E . 0.9800 ?
    C20B H20F . 0.9800 ?
    C21B H21D . 0.9800 ?
    C21B H21E . 0.9800 ?
    C21B H21F . 0.9800 ?
    C22B H22D . 0.9800 ?
    C22B H22E . 0.9800 ?
    C22B H22F . 0.9800 ?
    C23B C26B . 1.529(2) ?
    C23B C24B . 1.536(3) ?
    C23B C25B . 1.537(2) ?
    C24B H24D . 0.9800 ?
    C24B H24E . 0.9800 ?
    C24B H24F . 0.9800 ?
    C25B H25D . 0.9800 ?
    C25B H25E . 0.9800 ?
    C25B H25F . 0.9800 ?
    C26B H26D . 0.9800 ?
    C26B H26E . 0.9800 ?
    C26B H26F . 0.9800 ?
    O6B H6B . 0.8400 ?
loop_
    _geom_angle_atom_site_label_1
    _geom_angle_atom_site_label_2
    _geom_angle_atom_site_label_3
    _geom_angle_site_symmetry_1
    _geom_angle_site_symmetry_3
    _geom_angle
    _geom_angle_publ_flag
    O2A B1A O3A . . 123.84(15) y
    O2A B1A C7A . . 117.46(15) y
    O3A B1A C7A . . 118.70(15) y
    O5A B2A O4A . . 113.24(14) y
    O5A B2A C13A . . 122.11(16) y
    O4A B2A C13A . . 124.50(16) y
    O1A C1A C5A . . 110.22(13) ?
    O1A C1A C2A . . 102.63(12) ?
    C5A C1A C2A . . 114.59(14) ?
    O1A C1A H1A . . 109.7 ?
    C5A C1A H1A . . 109.7 ?
    C2A C1A H1A . . 109.7 ?
    O3A C2A C1A . . 110.67(13) ?
    O3A C2A C3A . . 108.68(12) ?
    C1A C2A C3A . . 101.71(13) ?
    O3A C2A H2A . . 111.8 ?
    C1A C2A H2A . . 111.8 ?
    C3A C2A H2A . . 111.8 ?
    O5A C3A C2A . . 109.46(13) ?
    O5A C3A C4A . . 105.12(13) ?
    C2A C3A C4A . . 103.59(14) ?
    O5A C3A H3A . . 112.7 ?
    C2A C3A H3A . . 112.7 ?
    C4A C3A H3A . . 112.7 ?
    O1A C4A O4A . . 110.00(12) ?
    O1A C4A C3A . . 107.00(13) ?
    O4A C4A C3A . . 104.70(13) ?
    O1A C4A H4A . . 111.6 ?
    O4A C4A H4A . . 111.6 ?
    C3A C4A H4A . . 111.6 ?
    O2A C5A C1A . . 110.87(12) ?
    O2A C5A C6A . . 107.62(12) ?
    C1A C5A C6A . . 112.46(14) ?
    O2A C5A H5A . . 108.6 ?
    C1A C5A H5A . . 108.6 ?
    C6A C5A H5A . . 108.6 ?
    O6A C6A C5A . . 112.05(13) ?
    O6A C6A H6A1 . . 109.2 ?
    C5A C6A H6A1 . . 109.2 ?
    O6A C6A H6A2 . . 109.2 ?
    C5A C6A H6A2 . . 109.2 ?
    H6A1 C6A H6A2 . . 107.9 ?
    C12A C7A C8A . . 117.31(15) ?
    C12A C7A B1A . . 122.22(15) ?
    C8A C7A B1A . . 120.47(15) ?
    C9A C8A C7A . . 121.56(15) ?
    C9A C8A H8A . . 119.2 ?
    C7A C8A H8A . . 119.2 ?
    C8A C9A C10A . . 121.35(15) ?
    C8A C9A H9A . . 119.3 ?
    C10A C9A H9A . . 119.3 ?
    C11A C10A C9A . . 117.20(15) ?
    C11A C10A C23A . . 123.11(14) ?
    C9A C10A C23A . . 119.68(14) ?
    C12A C11A C10A . . 121.47(15) ?
    C12A C11A H11A . . 119.3 ?
    C10A C11A H11A . . 119.3 ?
    C11A C12A C7A . . 121.10(15) ?
    C11A C12A H12A . . 119.4 ?
    C7A C12A H12A . . 119.4 ?
    C18A C13A C14A . . 117.17(15) ?
    C18A C13A B2A . . 122.09(15) ?
    C14A C13A B2A . . 120.48(15) ?
    C15A C14A C13A . . 121.55(16) ?
    C15A C14A H14A . . 119.2 ?
    C13A C14A H14A . . 119.2 ?
    C14A C15A C16A . . 121.40(16) ?
    C14A C15A H15A . . 119.3 ?
    C16A C15A H15A . . 119.3 ?
    C15A C16A C17A . . 117.44(15) ?
    C15A C16A C19A . . 119.64(15) ?
    C17A C16A C19A . . 122.91(15) ?
    C18A C17A C16A . . 120.74(15) ?
    C18A C17A H17A . . 119.6 ?
    C16A C17A H17A . . 119.6 ?
    C17A C18A C13A . . 121.67(16) ?
    C17A C18A H18A . . 119.2 ?
    C13A C18A H18A . . 119.2 ?
    C22A C19A C16A . . 111.50(14) ?
    C22A C19A C21A . . 108.60(14) ?
    C16A C19A C21A . . 109.16(14) ?
    C22A C19A C20A . . 108.73(14) ?
    C16A C19A C20A . . 109.43(13) ?
    C21A C19A C20A . . 109.38(15) ?
    C19A C20A H20A . . 109.5 ?
    C19A C20A H20B . . 109.5 ?
    H20A C20A H20B . . 109.5 ?
    C19A C20A H20C . . 109.5 ?
    H20A C20A H20C . . 109.5 ?
    H20B C20A H20C . . 109.5 ?
    C19A C21A H21A . . 109.5 ?
    C19A C21A H21B . . 109.5 ?
    H21A C21A H21B . . 109.5 ?
    C19A C21A H21C . . 109.5 ?
    H21A C21A H21C . . 109.5 ?
    H21B C21A H21C . . 109.5 ?
    C19A C22A H22A . . 109.5 ?
    C19A C22A H22B . . 109.5 ?
    H22A C22A H22B . . 109.5 ?
    C19A C22A H22C . . 109.5 ?
    H22A C22A H22C . . 109.5 ?
    H22B C22A H22C . . 109.5 ?
    C26A C23A C10A . . 112.52(13) ?
    C26A C23A C24A . . 107.95(15) ?
    C10A C23A C24A . . 110.19(14) ?
    C26A C23A C25A . . 108.55(15) ?
    C10A C23A C25A . . 108.81(14) ?
    C24A C23A C25A . . 108.75(14) ?
    C23A C24A H24A . . 109.5 ?
    C23A C24A H24B . . 109.5 ?
    H24A C24A H24B . . 109.5 ?
    C23A C24A H24C . . 109.5 ?
    H24A C24A H24C . . 109.5 ?
    H24B C24A H24C . . 109.5 ?
    C23A C25A H25A . . 109.5 ?
    C23A C25A H25B . . 109.5 ?
    H25A C25A H25B . . 109.5 ?
    C23A C25A H25C . . 109.5 ?
    H25A C25A H25C . . 109.5 ?
    H25B C25A H25C . . 109.5 ?
    C23A C26A H26A . . 109.5 ?
    C23A C26A H26B . . 109.5 ?
    H26A C26A H26B . . 109.5 ?
    C23A C26A H26C . . 109.5 ?
    H26A C26A H26C . . 109.5 ?
    H26B C26A H26C . . 109.5 ?
    C4A O1A C1A . . 106.52(12) ?
    B1A O2A C5A . . 120.33(13) ?
    B1A O3A C2A . . 121.39(13) ?
    B2A O4A C4A . . 108.30(13) ?
    B2A O5A C3A . . 108.27(13) ?
    C6A O6A H6A . . 109.5 ?
    O3B B1B O2B . . 123.81(16) y
    O3B B1B C7B . . 117.83(15) y
    O2B B1B C7B . . 118.36(15) y
    O5B B2B O4B . . 113.35(15) y
    O5B B2B C13B . . 123.78(16) y
    O4B B2B C13B . . 122.80(16) y
    O1B C1B C5B . . 110.08(14) ?
    O1B C1B C2B . . 102.82(13) ?
    C5B C1B C2B . . 114.82(14) ?
    O1B C1B H1B . . 109.6 ?
    C5B C1B H1B . . 109.6 ?
    C2B C1B H1B . . 109.6 ?
    O3B C2B C3B . . 107.02(13) ?
    O3B C2B C1B . . 111.29(13) ?
    C3B C2B C1B . . 102.56(13) ?
    O3B C2B H2B . . 111.8 ?
    C3B C2B H2B . . 111.8 ?
    C1B C2B H2B . . 111.8 ?
    O5B C3B C2B . . 111.05(14) ?
    O5B C3B C4B . . 105.70(13) ?
    C2B C3B C4B . . 103.33(13) ?
    O5B C3B H3B . . 112.1 ?
    C2B C3B H3B . . 112.1 ?
    C4B C3B H3B . . 112.1 ?
    O1B C4B O4B . . 110.79(13) ?
    O1B C4B C3B . . 107.05(13) ?
    O4B C4B C3B . . 104.23(13) ?
    O1B C4B H4B . . 111.5 ?
    O4B C4B H4B . . 111.5 ?
    C3B C4B H4B . . 111.5 ?
    O2B C5B C1B . . 111.88(13) ?
    O2B C5B C6B . . 107.07(14) ?
    C1B C5B C6B . . 112.48(15) ?
    O2B C5B H5B . . 108.4 ?
    C1B C5B H5B . . 108.4 ?
    C6B C5B H5B . . 108.4 ?
    O6B C6B C5B . . 109.96(14) ?
    O6B C6B H6B1 . . 109.7 ?
    C5B C6B H6B1 . . 109.7 ?
    O6B C6B H6B2 . . 109.7 ?
    C5B C6B H6B2 . . 109.7 ?
    H6B1 C6B H6B2 . . 108.2 ?
    C12B C7B C8B . . 116.97(15) ?
    C12B C7B B1B . . 122.14(15) ?
    C8B C7B B1B . . 120.88(15) ?
    C9B C8B C7B . . 121.65(16) ?
    C9B C8B H8B . . 119.2 ?
    C7B C8B H8B . . 119.2 ?
    C8B C9B C10B . . 121.21(15) ?
    C8B C9B H9B . . 119.4 ?
    C10B C9B H9B . . 119.4 ?
    C9B C10B C11B . . 117.51(15) ?
    C9B C10B C23B . . 119.47(14) ?
    C11B C10B C23B . . 122.97(15) ?
    C12B C11B C10B . . 120.96(16) ?
    C12B C11B H11B . . 119.5 ?
    C10B C11B H11B . . 119.5 ?
    C11B C12B C7B . . 121.66(15) ?
    C11B C12B H12B . . 119.2 ?
    C7B C12B H12B . . 119.2 ?
    C18B C13B C14B . . 117.31(15) ?
    C18B C13B B2B . . 120.32(15) ?
    C14B C13B B2B . . 122.36(15) ?
    C15B C14B C13B . . 120.90(16) ?
    C15B C14B H14B . . 119.6 ?
    C13B C14B H14B . . 119.6 ?
    C14B C15B C16B . . 121.53(16) ?
    C14B C15B H15B . . 119.2 ?
    C16B C15B H15B . . 119.2 ?
    C17B C16B C15B . . 117.62(16) ?
    C17B C16B C19B . . 122.60(15) ?
    C15B C16B C19B . . 119.78(15) ?
    C18B C17B C16B . . 120.88(16) ?
    C18B C17B H17B . . 119.6 ?
    C16B C17B H17B . . 119.6 ?
    C17B C18B C13B . . 121.76(16) ?
    C17B C18B H18B . . 119.1 ?
    C13B C18B H18B . . 119.1 ?
    C22B C19B C21B . . 108.83(15) ?
    C22B C19B C16B . . 112.05(15) ?
    C21B C19B C16B . . 109.33(15) ?
    C22B C19B C20B . . 108.07(15) ?
    C21B C19B C20B . . 109.92(16) ?
    C16B C19B C20B . . 108.62(14) ?
    C19B C20B H20D . . 109.5 ?
    C19B C20B H20E . . 109.5 ?
    H20D C20B H20E . . 109.5 ?
    C19B C20B H20F . . 109.5 ?
    H20D C20B H20F . . 109.5 ?
    H20E C20B H20F . . 109.5 ?
    C19B C21B H21D . . 109.5 ?
    C19B C21B H21E . . 109.5 ?
    H21D C21B H21E . . 109.5 ?
    C19B C21B H21F . . 109.5 ?
    H21D C21B H21F . . 109.5 ?
    H21E C21B H21F . . 109.5 ?
    C19B C22B H22D . . 109.5 ?
    C19B C22B H22E . . 109.5 ?
    H22D C22B H22E . . 109.5 ?
    C19B C22B H22F . . 109.5 ?
    H22D C22B H22F . . 109.5 ?
    H22E C22B H22F . . 109.5 ?
    C26B C23B C10B . . 112.44(14) ?
    C26B C23B C24B . . 108.49(15) ?
    C10B C23B C24B . . 108.16(14) ?
    C26B C23B C25B . . 108.54(15) ?
    C10B C23B C25B . . 110.41(13) ?
    C24B C23B C25B . . 108.72(14) ?
    C23B C24B H24D . . 109.5 ?
    C23B C24B H24E . . 109.5 ?
    H24D C24B H24E . . 109.5 ?
    C23B C24B H24F . . 109.5 ?
    H24D C24B H24F . . 109.5 ?
    H24E C24B H24F . . 109.5 ?
    C23B C25B H25D . . 109.5 ?
    C23B C25B H25E . . 109.5 ?
    H25D C25B H25E . . 109.5 ?
    C23B C25B H25F . . 109.5 ?
    H25D C25B H25F . . 109.5 ?
    H25E C25B H25F . . 109.5 ?
    C23B C26B H26D . . 109.5 ?
    C23B C26B H26E . . 109.5 ?
    H26D C26B H26E . . 109.5 ?
    C23B C26B H26F . . 109.5 ?
    H26D C26B H26F . . 109.5 ?
    H26E C26B H26F . . 109.5 ?
    C4B O1B C1B . . 106.21(13) ?
    B1B O2B C5B . . 120.82(13) ?
    B1B O3B C2B . . 121.14(13) ?
    B2B O4B C4B . . 108.85(13) ?
    B2B O5B C3B . . 107.75(13) ?
    C6B O6B H6B . . 109.5 ?
loop_
    _geom_torsion_atom_site_label_1
    _geom_torsion_atom_site_label_2
    _geom_torsion_atom_site_label_3
    _geom_torsion_atom_site_label_4
    _geom_torsion_site_symmetry_1
    _geom_torsion_site_symmetry_2
    _geom_torsion_site_symmetry_3
    _geom_torsion_site_symmetry_4
    _geom_torsion
    _geom_torsion_publ_flag
    O1A C1A C2A O3A . . . . 74.30(15) ?
    C5A C1A C2A O3A . . . . -45.18(18) ?
    O1A C1A C2A C3A . . . . -41.03(15) ?
    C5A C1A C2A C3A . . . . -160.51(13) ?
    O3A C2A C3A O5A . . . . 157.08(13) ?
    C1A C2A C3A O5A . . . . -86.13(16) ?
    O3A C2A C3A C4A . . . . -91.21(15) ?
    C1A C2A C3A C4A . . . . 25.58(16) ?
    O5A C3A C4A O1A . . . . 113.46(13) ?
    C2A C3A C4A O1A . . . . -1.40(17) ?
    O5A C3A C4A O4A . . . . -3.28(16) ?
    C2A C3A C4A O4A . . . . -118.13(13) ?
    O1A C1A C5A O2A . . . . -67.31(16) ?
    C2A C1A C5A O2A . . . . 47.83(19) ?
    O1A C1A C5A C6A . . . . 172.15(13) ?
    C2A C1A C5A C6A . . . . -72.71(17) ?
    O2A C5A C6A O6A . . . . 172.42(12) ?
    C1A C5A C6A O6A . . . . -65.18(17) ?
    O2A B1A C7A C12A . . . . -169.26(16) ?
    O3A B1A C7A C12A . . . . 11.4(2) ?
    O2A B1A C7A C8A . . . . 11.1(2) ?
    O3A B1A C7A C8A . . . . -168.20(16) ?
    C12A C7A C8A C9A . . . . 1.0(3) ?
    B1A C7A C8A C9A . . . . -179.39(15) ?
    C7A C8A C9A C10A . . . . 0.0(3) ?
    C8A C9A C10A C11A . . . . -0.8(3) ?
    C8A C9A C10A C23A . . . . 178.05(16) ?
    C9A C10A C11A C12A . . . . 0.5(3) ?
    C23A C10A C11A C12A . . . . -178.26(16) ?
    C10A C11A C12A C7A . . . . 0.5(3) ?
    C8A C7A C12A C11A . . . . -1.2(3) ?
    B1A C7A C12A C11A . . . . 179.16(15) ?
    O5A B2A C13A C18A . . . . 170.46(16) ?
    O4A B2A C13A C18A . . . . -4.8(2) ?
    O5A B2A C13A C14A . . . . -3.5(2) ?
    O4A B2A C13A C14A . . . . -178.82(16) ?
    C18A C13A C14A C15A . . . . -1.3(2) ?
    B2A C13A C14A C15A . . . . 172.97(14) ?
    C13A C14A C15A C16A . . . . -0.3(3) ?
    C14A C15A C16A C17A . . . . 1.7(2) ?
    C14A C15A C16A C19A . . . . -177.24(15) ?
    C15A C16A C17A C18A . . . . -1.4(2) ?
    C19A C16A C17A C18A . . . . 177.48(15) ?
    C16A C17A C18A C13A . . . . -0.2(2) ?
    C14A C13A C18A C17A . . . . 1.6(2) ?
    B2A C13A C18A C17A . . . . -172.60(15) ?
    C15A C16A C19A C22A . . . . 176.87(15) ?
    C17A C16A C19A C22A . . . . -2.0(2) ?
    C15A C16A C19A C21A . . . . 56.9(2) ?
    C17A C16A C19A C21A . . . . -121.98(17) ?
    C15A C16A C19A C20A . . . . -62.8(2) ?
    C17A C16A C19A C20A . . . . 118.34(18) ?
    C11A C10A C23A C26A . . . . -5.6(2) ?
    C9A C10A C23A C26A . . . . 175.65(16) ?
    C11A C10A C23A C24A . . . . -126.13(18) ?
    C9A C10A C23A C24A . . . . 55.1(2) ?
    C11A C10A C23A C25A . . . . 114.73(18) ?
    C9A C10A C23A C25A . . . . -64.0(2) ?
    O4A C4A O1A C1A . . . . 87.99(15) ?
    C3A C4A O1A C1A . . . . -25.19(16) ?
    C5A C1A O1A C4A . . . . 164.40(13) ?
    C2A C1A O1A C4A . . . . 41.93(15) ?
    O3A B1A O2A C5A . . . . 2.6(2) ?
    C7A B1A O2A C5A . . . . -176.74(14) ?
    C1A C5A O2A B1A . . . . -26.3(2) ?
    C6A C5A O2A B1A . . . . 97.08(16) ?
    O2A B1A O3A C2A . . . . 0.2(2) ?
    C7A B1A O3A C2A . . . . 179.45(14) ?
    C1A C2A O3A B1A . . . . 21.1(2) ?
    C3A C2A O3A B1A . . . . 131.94(16) ?
    O5A B2A O4A C4A . . . . -6.34(18) ?
    C13A B2A O4A C4A . . . . 169.33(15) ?
    O1A C4A O4A B2A . . . . -109.01(15) ?
    C3A C4A O4A B2A . . . . 5.65(16) ?
    O4A B2A O5A C3A . . . . 4.07(18) ?
    C13A B2A O5A C3A . . . . -171.72(14) ?
    C2A C3A O5A B2A . . . . 110.44(15) ?
    C4A C3A O5A B2A . . . . -0.26(17) ?
    O1B C1B C2B O3B . . . . 75.41(16) ?
    C5B C1B C2B O3B . . . . -44.13(19) ?
    O1B C1B C2B C3B . . . . -38.70(15) ?
    C5B C1B C2B C3B . . . . -158.24(14) ?
    O3B C2B C3B O5B . . . . 150.91(12) ?
    C1B C2B C3B O5B . . . . -91.89(15) ?
    O3B C2B C3B C4B . . . . -96.18(14) ?
    C1B C2B C3B C4B . . . . 21.02(16) ?
    O5B C3B C4B O1B . . . . 120.61(14) ?
    C2B C3B C4B O1B . . . . 3.86(17) ?
    O5B C3B C4B O4B . . . . 3.17(16) ?
    C2B C3B C4B O4B . . . . -113.58(13) ?
    O1B C1B C5B O2B . . . . -71.57(18) ?
    C2B C1B C5B O2B . . . . 43.9(2) ?
    O1B C1B C5B C6B . . . . 167.87(13) ?
    C2B C1B C5B C6B . . . . -76.71(18) ?
    O2B C5B C6B O6B . . . . 175.05(12) ?
    C1B C5B C6B O6B . . . . -61.65(18) ?
    O3B B1B C7B C12B . . . . 8.0(3) ?
    O2B B1B C7B C12B . . . . -171.35(18) ?
    O3B B1B C7B C8B . . . . -172.72(17) ?
    O2B B1B C7B C8B . . . . 8.0(3) ?
    C12B C7B C8B C9B . . . . -0.4(3) ?
    B1B C7B C8B C9B . . . . -179.74(18) ?
    C7B C8B C9B C10B . . . . 2.0(3) ?
    C8B C9B C10B C11B . . . . -2.3(3) ?
    C8B C9B C10B C23B . . . . 179.83(17) ?
    C9B C10B C11B C12B . . . . 1.1(3) ?
    C23B C10B C11B C12B . . . . 178.85(17) ?
    C10B C11B C12B C7B . . . . 0.5(3) ?
    C8B C7B C12B C11B . . . . -0.9(3) ?
    B1B C7B C12B C11B . . . . 178.49(18) ?
    O5B B2B C13B C18B . . . . 177.87(16) ?
    O4B B2B C13B C18B . . . . -5.5(2) ?
    O5B B2B C13B C14B . . . . -2.8(3) ?
    O4B B2B C13B C14B . . . . 173.86(16) ?
    C18B C13B C14B C15B . . . . -0.1(3) ?
    B2B C13B C14B C15B . . . . -179.50(16) ?
    C13B C14B C15B C16B . . . . -0.1(3) ?
    C14B C15B C16B C17B . . . . 0.4(3) ?
    C14B C15B C16B C19B . . . . 179.98(16) ?
    C15B C16B C17B C18B . . . . -0.5(2) ?
    C19B C16B C17B C18B . . . . 179.93(16) ?
    C16B C17B C18B C13B . . . . 0.3(3) ?
    C14B C13B C18B C17B . . . . 0.0(2) ?
    B2B C13B C18B C17B . . . . 179.41(16) ?
    C17B C16B C19B C22B . . . . -2.6(2) ?
    C15B C16B C19B C22B . . . . 177.82(16) ?
    C17B C16B C19B C21B . . . . -123.37(18) ?
    C15B C16B C19B C21B . . . . 57.1(2) ?
    C17B C16B C19B C20B . . . . 116.68(19) ?
    C15B C16B C19B C20B . . . . -62.9(2) ?
    C9B C10B C23B C26B . . . . -168.22(16) ?
    C11B C10B C23B C26B . . . . 14.1(2) ?
    C9B C10B C23B C24B . . . . 72.0(2) ?
    C11B C10B C23B C24B . . . . -105.69(19) ?
    C9B C10B C23B C25B . . . . -46.8(2) ?
    C11B C10B C23B C25B . . . . 135.47(18) ?
    O4B C4B O1B C1B . . . . 83.90(15) ?
    C3B C4B O1B C1B . . . . -29.15(16) ?
    C5B C1B O1B C4B . . . . 165.60(12) ?
    C2B C1B O1B C4B . . . . 42.82(15) ?
    O3B B1B O2B C5B . . . . -1.5(3) ?
    C7B B1B O2B C5B . . . . 177.80(15) ?
    C1B C5B O2B B1B . . . . -21.1(2) ?
    C6B C5B O2B B1B . . . . 102.53(18) ?
    O2B B1B O3B C2B . . . . 0.9(3) ?
    C7B B1B O3B C2B . . . . -178.35(15) ?
    C3B C2B O3B B1B . . . . 133.04(16) ?
    C1B C2B O3B B1B . . . . 21.7(2) ?
    O5B B2B O4B C4B . . . . -0.18(19) ?
    C13B B2B O4B C4B . . . . -177.13(15) ?
    O1B C4B O4B B2B . . . . -116.70(15) ?
    C3B C4B O4B B2B . . . . -1.87(16) ?
    O4B B2B O5B C3B . . . . 2.35(19) ?
    C13B B2B O5B C3B . . . . 179.26(15) ?
    C2B C3B O5B B2B . . . . 108.06(15) ?
    C4B C3B O5B B2B . . . . -3.34(17) ?
loop_
    _geom_hbond_atom_site_label_D
    _geom_hbond_atom_site_label_H
    _geom_hbond_atom_site_label_A
    _geom_hbond_site_symmetry_A
    _geom_hbond_distance_DH
    _geom_hbond_distance_HA
    _geom_hbond_distance_DA
    _geom_hbond_angle_DHA
    O6A H6A O6B . 0.84 2.07 2.8660(17) 158.2
    O6B H6B O1A 2_556 0.84 2.47 3.1131(17) 134.4
    C1B H1B O6A . 1.00 2.37 3.318(2)   158.6
    C2B H2B O4B 2_456 1.00 2.41 3.379(2)   162.0
    C4A H4A O5B 1_655 1.00 2.44 3.246(2)   136.9
    C4B H4B O6A 2_446 1.00 2.51 3.231(2)   128.6
    C3A H3A O1B 2_556 1.00 2.55 3.480(2)   154.7
    C6A H6A1 O4A 2_556 0.99 2.60 3.499(2)   150.3
    C1A H1A O6B . 1.00 2.62 3.553(2)   155.1
    C2A H2A O4A 2_556 1.00 2.64 3.587(2)   158.7
    C14A H14A O2A 2_556 0.95 2.66 3.433(2)   139.0
    C3A H3A O4B 2_556 1.00 2.68 3.442(2)   133.1
    C3B H3B O4A 1_455 1.00 2.72 3.522(2)   137.3
data_global
_journal_date_recd_electronic     2010-10-15
_journal_date_accepted     2010-11-09
_journal_name_full     'Acta Crystallographica, Section E'
_journal_year     2010
_journal_volume     66
_journal_issue     12
_journal_page_first     o3166
_journal_page_last     o3166
_journal_paper_category     QO
_journal_coeditor_code     PB2045
_publ_contact_author_name     'Sergiusz Luli\'nski'
_publ_contact_author_address
;
Physical Chemistry Department, Faculty of Chemistry, Warsaw University
of Technology, Noakowskiego 3, 00-664 Warsaw, Poland
;
_publ_contact_author_email     serek@ch.pw.edu.pl
_publ_contact_author_fax     '+48226282741'
_publ_contact_author_phone     '+48222347575'
_publ_section_title
;
1,2:3,5-Bis[(4-<i>tert</i>-butylphenyl)boranediyl]-\a-D-glucofuranose
;
loop_
    _publ_author_name
    _publ_author_footnote
    _publ_author_address
    'D\;abrowski, Marek' .
;
Physical Chemistry Department, Faculty of Chemistry
Warsaw University of Technology, Noakowskiego 3, 00-664 Warsaw, Poland
;
    'Luli\'nski, Sergiusz' .
;
Physical Chemistry Department, Faculty of Chemistry
Warsaw University of Technology, Noakowskiego 3, 00-664 Warsaw, Poland
;
    'Serwatowski, Janusz' .
;
Physical Chemistry Department, Faculty of Chemistry
Warsaw University of Technology, Noakowskiego 3, 00-664 Warsaw, Poland
;
    'Wilmowicz, Agnieszka' .
;
Physical Chemistry Department, Faculty of Chemistry
Warsaw University of Technology, Noakowskiego 3, 00-664 Warsaw, Poland
;
