# Supplementary material for: 1,2:3,5-Bis[(4-tert-butyl­phen­yl)boranedi­yl]-α-d-glucofuran­ose
Source: Acta Crystallogr Sect E Struct Rep Online. 2010 Nov 13;66(Pt 12):o3166. doi: 10.1107/S1600536810046222 (PMC3011785; doi:10.1107/S1600536810046222)
Supplement: Supplementary file 2 [file e-66-o3166-Isup2.hkl]

# 
# h,k,l, Fc-squared, Fo-squared, sigma(Fo-squared) and status flag 
# 
data_I
_shelx_title ' AW30D in P2(1)' 
_shelx_refln_list_code          4 
_shelx_F_calc_maximum      266.77 
_exptl_crystal_F_000       992.00 
_reflns_d_resolution_high  0.7414 
 
loop_ 
 _symmetry_equiv_pos_as_xyz 
 'x, y, z' 
 '-x, y+1/2, -z' 
 
_cell_length_a    11.2372 
_cell_length_b    10.1910 
_cell_length_c    22.5084 
_cell_angle_alpha  90.000 
_cell_angle_beta  104.103 
_cell_angle_gamma  90.000 
 
_shelx_F_squared_multiplier     1.000 
 
loop_ 
 _refln_index_h 
 _refln_index_k 
 _refln_index_l 
 _refln_F_squared_calc 
 _refln_F_squared_meas 
 _refln_F_squared_sigma 
 _refln_observed_status 
   2   0   0    32345.66    30489.75    180.79 o 
   3   0   0    13403.30    13122.46     50.37 o 
   4   0   0     1003.05      927.20      8.32 o 
   5   0   0      478.40      482.04      7.13 o 
   6   0   0     3010.93     3145.11     22.09 o 
   7   0   0     4468.87     4438.39     23.38 o 
   8   0   0       54.10       47.55      6.64 o 
   9   0   0       26.07       19.99      6.58 o 
  10   0   0     1505.42     1517.66     17.70 o 
  11   0   0      159.37      134.28     11.88 o 
  12   0   0      280.85      314.80     17.56 o 
  13   0   0      561.38      636.63     32.04 o 
  14   0   0      168.79      233.75     32.08 o 
   1   1   0     1626.39     1398.51      9.30 o 
   2   1   0     3659.95     3505.67     10.93 o 
   3   1   0     8182.21     8069.92     13.31 o 
   4   1   0     1179.85     1173.28      5.77 o 
   5   1   0      226.42      231.06      2.95 o 
   6   1   0       88.62      102.92      2.99 o 
   7   1   0      330.05      309.92      5.26 o 
   8   1   0      525.22      534.17      6.99 o 
   9   1   0       26.81       29.20      5.56 o 
  10   1   0       28.18       24.34      6.75 o 
  11   1   0      277.63      277.15      9.98 o 
  12   1   0       14.25       13.76     10.21 o 
  13   1   0        8.42       -7.18     14.97 o 
  14   1   0      119.56      129.51     19.13 o 
   0   2   0    25489.96    24375.25     42.18 o 
   1   2   0    71164.91    65661.17    201.90 o 
   2   2   0     2871.32     2810.81      8.35 o 
   3   2   0      372.07      380.55      4.31 o 
   4   2   0     1118.63     1157.52      6.37 o 
   5   2   0       41.38       43.49      2.70 o 
   6   2   0      330.00      302.58      3.93 o 
   7   2   0      188.25      191.78      5.00 o 
   8   2   0      106.31      100.45      5.57 o 
   9   2   0      541.24      535.08      8.03 o 
  10   2   0      193.27      193.26      8.83 o 
  11   2   0      108.68       98.83      8.88 o 
  12   2   0       23.58       29.93     10.27 o 
  13   2   0      306.53      357.88     17.50 o 
  14   2   0      190.22      223.25     33.40 o 
   1   3   0     6470.86     6513.52     12.08 o 
   2   3   0     1579.48     1545.64      6.43 o 
   3   3   0     3681.10     3704.54     12.91 o 
   4   3   0     1680.70     1667.62      7.04 o 
   5   3   0      694.55      764.04      5.56 o 
   6   3   0      597.24      594.78      5.36 o 
   7   3   0      598.76      625.37      7.37 o 
   8   3   0      202.73      188.16      6.88 o 
   9   3   0      180.47      183.19      8.06 o 
  10   3   0      177.55      180.91      9.28 o 
  11   3   0       36.03       28.02      9.16 o 
  12   3   0      157.10      153.05     12.26 o 
  13   3   0      218.00      245.82     15.66 o 
  14   3   0        9.68       -5.70     46.71 o 
   0   4   0     9502.84     9672.89     22.94 o 
   1   4   0     3073.12     2940.65      8.54 o 
   2   4   0     1249.59     1436.21      6.83 o 
   3   4   0      262.59      259.81      3.69 o 
   4   4   0      815.90      880.01      5.31 o 
   5   4   0      558.64      565.53      4.77 o 
   6   4   0      481.41      501.31      5.30 o 
   7   4   0      233.59      251.22      6.36 o 
   8   4   0       64.07       56.75      5.83 o 
   9   4   0       74.61       73.47      7.16 o 
  10   4   0       81.13       85.69      8.35 o 
  11   4   0       18.29       10.13      9.97 o 
  12   4   0        4.01       -0.35     12.36 o 
  13   4   0        3.93        8.27     15.27 o 
   1   5   0     2063.81     2196.58      8.25 o 
   2   5   0     5908.09     6114.19     14.95 o 
   3   5   0     2577.58     2654.14     10.60 o 
   4   5   0     1903.60     1921.10      8.53 o 
   5   5   0      828.68      824.14      6.05 o 
   6   5   0      942.28      929.16      7.63 o 
   7   5   0      635.47      607.39      8.81 o 
   8   5   0      681.58      701.22     10.55 o 
   9   5   0      392.75      417.37      9.71 o 
  10   5   0       48.72       39.56      9.19 o 
  11   5   0       81.44       84.54     11.02 o 
  12   5   0        6.95       -6.06     13.28 o 
  13   5   0      106.33      103.46     18.09 o 
   0   6   0     4915.45     5089.03     20.70 o 
   1   6   0      741.51      756.72      5.58 o 
   2   6   0     1001.44     1006.93      7.48 o 
   3   6   0     2736.99     2854.58     13.56 o 
   4   6   0      107.96      115.44      4.75 o 
   5   6   0      370.25      362.45      5.75 o 
   6   6   0      148.31      136.61      5.85 o 
   7   6   0      458.37      456.11      8.03 o 
   8   6   0      198.95      192.72      8.44 o 
   9   6   0      400.15      390.55     10.06 o 
  10   6   0       55.56       57.43      9.81 o 
  11   6   0       14.16       17.48     10.69 o 
  12   6   0       39.03       38.31     13.33 o 
  13   6   0       25.36      -13.00     41.69 o 
   1   7   0      474.71      484.34      6.70 o 
   2   7   0     1524.61     1616.70     10.89 o 
   3   7   0      546.04      521.07      7.51 o 
   4   7   0     1389.75     1402.24     10.97 o 
   5   7   0      492.95      489.69      7.10 o 
   6   7   0      185.02      188.16      6.72 o 
   7   7   0     1401.69     1467.23     14.12 o 
   8   7   0      114.39       96.52      8.56 o 
   9   7   0      193.53      196.66     11.65 o 
  10   7   0       29.15       26.88     10.54 o 
  11   7   0       71.27       93.83     13.43 o 
  12   7   0       32.94       45.61     21.22 o 
   0   8   0      421.89      414.10      9.28 o 
   1   8   0       10.00       15.81      4.70 o 
   2   8   0      199.17      194.95      6.84 o 
   3   8   0     1760.32     1786.39     16.78 o 
   4   8   0     1691.31     1685.27     16.73 o 
   5   8   0      122.48      115.01      8.09 o 
   6   8   0      166.64      167.05      8.90 o 
   7   8   0      297.61      280.14     10.45 o 
   8   8   0      639.27      667.67     11.84 o 
   9   8   0      107.80       92.53     11.23 o 
  10   8   0      647.62      672.85     15.86 o 
  11   8   0      333.71      350.12     18.48 o 
   1   9   0      391.71      375.80      7.91 o 
   2   9   0      137.05      123.25      8.60 o 
   3   9   0       48.56       43.73      7.10 o 
   4   9   0      258.88      238.71      9.71 o 
   5   9   0      763.14      788.74     13.23 o 
   6   9   0      231.06      234.90     10.54 o 
   7   9   0      145.53      154.99     12.94 o 
   8   9   0      535.08      533.59     18.04 o 
   9   9   0       26.14       24.62     18.33 o 
  10   9   0      106.83      119.71     17.92 o 
   0  10   0       92.33       93.78     11.15 o 
   1  10   0       59.25       67.78      8.93 o 
   2  10   0       62.87       53.88      8.59 o 
   3  10   0      118.23      119.81      9.35 o 
   4  10   0      597.21      542.16     12.18 o 
   5  10   0      109.31       99.76     10.32 o 
   6  10   0       58.39       61.82     10.94 o 
   7  10   0       11.08        7.56     12.54 o 
   8  10   0      128.06      133.54     17.74 o 
   9  10   0      196.66      175.21     20.40 o 
   1  11   0       19.87       25.18     11.15 o 
   2  11   0       67.79       65.93     10.67 o 
   3  11   0       10.08        5.14      9.34 o 
   4  11   0      141.73      149.70     14.02 o 
   5  11   0      117.85      131.49     12.98 o 
   6  11   0      103.53       80.96     12.50 o 
   7  11   0      122.75      130.55     17.60 o 
   0  12   0       57.88       55.41     21.71 o 
   1  12   0      100.54       98.94     14.72 o 
   2  12   0       40.31       42.67     14.82 o 
   3  12   0       61.58       54.53     12.98 o 
   4  12   0       34.54       41.66     13.89 o 
   5  12   0       76.14      100.93     15.41 o 
   6  12   0       61.33       42.06     25.05 o 
   1  13   0        1.91      -11.98     16.64 o 
   2  13   0       70.66       68.51     18.40 o 
 -14   0   1       13.90       15.03     31.06 o 
 -13   0   1       10.42        7.62     25.33 o 
 -12   0   1      196.13      206.32     17.62 o 
 -11   0   1      501.41      483.41     12.83 o 
 -10   0   1     1054.49     1076.58     15.20 o 
  -9   0   1       11.52        6.80      7.13 o 
  -8   0   1       12.44        9.90      5.56 o 
  -7   0   1     1305.51     1295.18     13.01 o 
  -6   0   1       56.72       65.29      5.73 o 
  -5   0   1     1069.85     1117.64     10.01 o 
  -4   0   1     1272.47     1183.04      8.40 o 
  -3   0   1     1562.42     1535.25     10.49 o 
  -2   0   1    13470.21    12975.27     19.77 o 
   2   0   1    36943.49    34466.24     57.49 o 
   3   0   1     9461.35     9381.78     21.90 o 
   4   0   1      226.06      182.21      3.59 o 
   5   0   1     3203.97     3300.96     17.04 o 
   6   0   1     4152.11     4326.79     21.43 o 
   7   0   1     2670.39     2757.10     18.83 o 
   8   0   1     1323.70     1286.68     14.38 o 
   9   0   1      967.16      972.89     13.79 o 
  10   0   1     1250.19     1232.17     16.34 o 
  11   0   1      259.79      231.04     16.51 o 
  12   0   1       69.17       62.11     16.55 o 
  13   0   1      256.82      226.26     29.51 o 
  14   0   1      225.44      242.58     33.05 o 
 -14   1   1      160.34      181.06     19.00 o 
 -13   1   1       43.39       27.74     14.43 o 
 -12   1   1       90.32       83.56     10.47 o 
 -11   1   1      285.14      275.38      9.85 o 
 -10   1   1      697.05      699.47      9.43 o 
  -9   1   1      463.84      450.65      7.47 o 
  -8   1   1      492.72      460.18      6.53 o 
  -7   1   1      244.42      249.12      4.86 o 
  -6   1   1       83.27       84.34      3.01 o 
  -5   1   1       35.80       38.34      2.36 o 
  -4   1   1      365.64      345.76      3.27 o 
  -3   1   1    12512.53    12514.49     23.45 o 
  -2   1   1     5628.10     5440.69      8.94 o 
  -1   1   1      988.04      935.60     12.52 o 
   1   1   1     2100.55     1969.37     10.06 o 
   2   1   1     1020.16      987.13      4.85 o 
   3   1   1     1082.86     1101.15      5.52 o 
   4   1   1     2129.07     2279.01      8.41 o 
   5   1   1     1955.39     1999.64      8.79 o 
   6   1   1       89.16       77.39      3.65 o 
   7   1   1      222.69      216.84      4.83 o 
   8   1   1      952.61      972.17      9.03 o 
   9   1   1     1768.73     1792.56     13.40 o 
  10   1   1      716.01      727.13     10.52 o 
  11   1   1       92.93       84.93      8.90 o 
  12   1   1       24.69       31.24     11.03 o 
  13   1   1       65.42       71.65     14.29 o 
  14   1   1       39.93       42.62     30.27 o 
 -14   2   1       41.97       46.01     20.44 o 
 -13   2   1      122.58      125.20     14.22 o 
 -12   2   1       44.36       48.88     10.17 o 
 -11   2   1      144.62      130.50      9.91 o 
 -10   2   1       43.07       45.96      6.94 o 
  -9   2   1      710.74      724.68      8.97 o 
  -8   2   1      755.95      756.44      8.42 o 
  -7   2   1      181.32      192.00      5.11 o 
  -6   2   1       39.24       34.65      2.83 o 
  -5   2   1      709.93      708.32      5.09 o 
  -4   2   1       83.39       68.86      2.48 o 
  -3   2   1      313.93      337.64      3.33 o 
  -2   2   1    10614.31    10503.35     21.63 o 
  -1   2   1     4166.57     4103.80      9.17 o 
   0   2   1     1960.88     1858.10      5.81 o 
   1   2   1     4610.98     4392.59     11.28 o 
   2   2   1    25120.64    24472.04     47.73 o 
   3   2   1     2042.93     1924.45      6.31 o 
   4   2   1     6534.45     6806.87     14.32 o 
   5   2   1     1287.27     1289.68      7.02 o 
   6   2   1      407.35      400.62      4.86 o 
   7   2   1      167.50      168.83      5.28 o 
   8   2   1      336.97      341.97      6.41 o 
   9   2   1      820.79      839.18     10.54 o 
  10   2   1      480.19      473.84      9.29 o 
  11   2   1       15.11       16.97      8.25 o 
  12   2   1       38.83       40.49     10.59 o 
  13   2   1      145.43      143.72     15.36 o 
  14   2   1        3.92       18.75     31.43 o 
 -14   3   1        3.08       -9.65     24.98 o 
 -13   3   1       21.36       32.54     13.98 o 
 -12   3   1      228.80      239.68     13.24 o 
 -11   3   1      138.58      133.47      9.94 o 
 -10   3   1      437.13      439.27      9.22 o 
  -9   3   1     1337.55     1304.26     12.55 o 
  -8   3   1        8.36        8.35      4.77 o 
  -7   3   1       72.22       71.99      4.53 o 
  -6   3   1     1054.72     1082.20      6.98 o 
  -5   3   1     1662.78     1763.41      8.27 o 
  -4   3   1     3191.20     3249.40     10.64 o 
  -3   3   1     3279.56     3339.44     12.47 o 
  -2   3   1     7335.44     7462.02     19.54 o 
  -1   3   1     3235.69     3133.29      9.84 o 
   0   3   1    14204.19    14075.92     24.41 o 
   1   3   1     2755.23     2803.10      9.08 o 
   2   3   1      321.19      330.22      2.99 o 
   3   3   1     1267.32     1360.18      5.44 o 
   4   3   1     2862.67     2924.43      8.53 o 
   5   3   1     2432.93     2493.08      8.91 o 
   6   3   1      990.81      964.94      6.82 o 
   7   3   1     1183.11     1214.06      9.82 o 
   8   3   1       17.01       13.04      5.19 o 
   9   3   1      210.41      199.89      8.15 o 
  10   3   1      121.26      111.60      7.98 o 
  11   3   1      183.86      179.42     10.11 o 
  12   3   1       81.69       86.39     11.41 o 
  13   3   1       13.96       25.56     13.68 o 
  14   3   1      107.21      104.66     49.17 o 
 -14   4   1       21.71       14.83     49.56 o 
 -13   4   1       35.11       42.88     14.24 o 
 -12   4   1        1.72        1.59     11.34 o 
 -11   4   1       18.87       14.75      9.41 o 
 -10   4   1        4.76        4.35      7.62 o 
  -9   4   1      344.08      335.48      8.55 o 
  -8   4   1      113.65      113.00      7.08 o 
  -7   4   1      298.71      314.84      5.71 o 
  -6   4   1     1123.76     1118.08      7.48 o 
  -5   4   1        7.06       11.26      2.51 o 
  -4   4   1      686.94      702.60      6.09 o 
  -3   4   1     3425.11     3519.08     11.92 o 
  -2   4   1     2790.66     2736.54      8.68 o 
  -1   4   1     4107.59     4273.12      9.47 o 
   0   4   1      682.99      678.48      4.46 o 
   1   4   1     2073.57     2163.80     11.14 o 
   2   4   1     1145.60     1159.01      6.46 o 
   3   4   1     1317.93     1483.40      6.57 o 
   4   4   1       63.61       58.59      2.76 o 
   5   4   1     2904.30     3043.42     11.87 o 
   6   4   1      545.64      551.61      6.21 o 
   7   4   1      663.69      687.28      8.74 o 
   8   4   1     1087.84     1088.07     11.37 o 
   9   4   1      302.48      317.75      8.91 o 
  10   4   1       27.88       27.45      7.78 o 
  11   4   1      240.53      228.29     13.48 o 
  12   4   1       53.76       41.67     11.81 o 
  13   4   1      176.13      184.76     16.91 o 
 -13   5   1       25.25       16.97     15.64 o 
 -12   5   1       65.33       50.44     13.57 o 
 -11   5   1      399.04      409.98     15.05 o 
 -10   5   1      370.79      352.40     12.90 o 
  -9   5   1      136.09      133.73      9.03 o 
  -8   5   1      645.91      586.11      8.98 o 
  -7   5   1      769.13      758.86      8.20 o 
  -6   5   1       14.45        9.10      3.42 o 
  -5   5   1      693.89      771.08      6.10 o 
  -4   5   1      717.13      760.95      6.43 o 
  -3   5   1     5372.38     5602.31     15.22 o 
  -2   5   1      716.30      734.52      5.01 o 
  -1   5   1     2271.23     2380.99      7.86 o 
   0   5   1     4093.80     4435.30     11.80 o 
   1   5   1      457.89      474.92      4.14 o 
   2   5   1      224.64      193.62      3.41 o 
   3   5   1      939.37      919.11      5.56 o 
   4   5   1     2607.59     2568.71      9.76 o 
   5   5   1      920.62      921.18      7.17 o 
   6   5   1     1472.38     1511.87     10.07 o 
   7   5   1      469.83      479.61      8.21 o 
   8   5   1      520.17      520.03      9.06 o 
   9   5   1      284.15      282.01      9.89 o 
  10   5   1      156.82      149.09     10.21 o 
  11   5   1      100.04       90.22     11.45 o 
  12   5   1       67.54       79.18     13.81 o 
  13   5   1      174.83      216.70     27.97 o 
 -13   6   1       15.12       25.45     42.01 o 
 -12   6   1       43.87       47.13     13.51 o 
 -11   6   1       14.22       15.90     10.52 o 
 -10   6   1      127.26      120.54     10.32 o 
  -9   6   1      240.78      234.46     10.01 o 
  -8   6   1      545.27      566.18      8.91 o 
  -7   6   1      924.10      935.15      9.58 o 
  -6   6   1      236.87      227.88      5.68 o 
  -5   6   1      765.83      769.77      7.89 o 
  -4   6   1      215.72      224.26      4.89 o 
  -3   6   1      738.06      745.06      6.69 o 
  -2   6   1      403.78      388.40      4.67 o 
  -1   6   1     2885.64     3090.49     10.71 o 
   0   6   1     1690.24     1724.59      7.61 o 
   1   6   1      650.73      616.84      5.69 o 
   2   6   1      326.33      318.94      4.74 o 
   3   6   1      171.36      161.58      4.78 o 
   4   6   1     1583.57     1612.20      9.80 o 
   5   6   1     1456.46     1470.45     10.07 o 
   6   6   1      573.50      565.81      7.09 o 
   7   6   1      272.26      265.79      7.74 o 
   8   6   1       27.29       21.00      7.27 o 
   9   6   1      104.76      112.07      8.55 o 
  10   6   1       60.45       55.68      9.47 o 
  11   6   1      182.17      183.62     12.66 o 
  12   6   1      446.89      456.53     16.78 o 
 -12   7   1      151.81      152.78     16.02 o 
 -11   7   1       19.10       20.08     12.29 o 
 -10   7   1       45.86       40.50     10.83 o 
  -9   7   1      287.90      274.13     12.46 o 
  -8   7   1      290.10      266.62     10.20 o 
  -7   7   1       41.05       38.94      6.25 o 
  -6   7   1      689.61      725.25      8.21 o 
  -5   7   1       89.40       78.13      5.66 o 
  -4   7   1       25.71       47.21      4.92 o 
  -3   7   1       74.19       70.12      5.10 o 
  -2   7   1      435.56      473.94      7.12 o 
  -1   7   1      132.61      136.68      5.07 o 
   0   7   1      406.29      390.74      5.76 o 
   1   7   1      944.16      923.80      8.33 o 
   2   7   1      673.64      691.29      7.51 o 
   3   7   1      203.38      194.13      5.58 o 
   4   7   1      786.43      784.74      8.62 o 
   5   7   1     1233.07     1260.18     11.93 o 
   6   7   1      112.36      101.73      6.11 o 
   7   7   1      298.59      291.08      9.17 o 
   8   7   1      170.85      160.49     10.04 o 
   9   7   1       25.36       25.56      9.06 o 
  10   7   1      140.23      132.13     11.98 o 
  11   7   1      123.71      144.92     13.83 o 
  12   7   1      194.68      192.33     26.73 o 
 -11   8   1       16.51       27.97     14.47 o 
 -10   8   1      235.26      236.77     15.08 o 
  -9   8   1      135.77      138.62     11.86 o 
  -8   8   1      133.57      112.19     10.73 o 
  -7   8   1      171.31      156.95      9.59 o 
  -6   8   1      177.51      158.84      8.52 o 
  -5   8   1       61.08       63.59      7.10 o 
  -4   8   1     1101.18     1117.12     13.92 o 
  -3   8   1      400.16      399.03      8.31 o 
  -2   8   1      412.49      399.59      7.27 o 
  -1   8   1     1800.24     1786.36     12.81 o 
   0   8   1      611.83      592.81      7.47 o 
   1   8   1      654.14      622.82      9.28 o 
   2   8   1     1530.15     1524.51     15.40 o 
   3   8   1     1010.30      997.83     13.07 o 
   4   8   1      548.54      517.48      9.20 o 
   5   8   1     1874.78     1968.39     16.79 o 
   6   8   1      749.65      776.74     10.83 o 
   7   8   1      340.97      338.47     11.15 o 
   8   8   1      110.46      107.54     10.17 o 
   9   8   1      158.24      142.79     11.91 o 
  10   8   1       13.01       10.94     13.06 o 
  11   8   1       85.23       92.33     16.59 o 
 -10   9   1       73.94       78.57     16.39 o 
  -9   9   1       89.55      103.63     15.06 o 
  -8   9   1      161.77      162.42     15.53 o 
  -7   9   1      248.21      241.38     12.72 o 
  -6   9   1      658.69      703.51     12.85 o 
  -5   9   1      155.35      152.86      9.31 o 
  -4   9   1       99.16       97.63      9.10 o 
  -3   9   1       64.46       67.99      7.34 o 
  -2   9   1       88.96       89.79      7.91 o 
  -1   9   1      559.66      562.92      9.14 o 
   0   9   1      633.90      649.11      8.97 o 
   1   9   1      588.30      595.56     10.04 o 
   2   9   1      281.06      279.15      9.31 o 
   3   9   1      158.36      161.02      8.29 o 
   4   9   1      176.47      173.20      9.67 o 
   5   9   1      346.28      350.68     10.44 o 
   6   9   1      163.88      175.07     10.19 o 
   7   9   1      241.26      253.53     14.88 o 
   8   9   1       65.51       66.19     12.97 o 
   9   9   1       16.10       16.11     15.43 o 
  10   9   1       55.76       62.79     18.89 o 
  -9  10   1        3.79       -4.38     18.55 o 
  -8  10   1       66.67       67.56     16.14 o 
  -7  10   1       31.56       25.30     13.24 o 
  -6  10   1        6.19        6.59      9.94 o 
  -5  10   1       29.68       23.48      9.11 o 
  -4  10   1      349.30      361.85     12.27 o 
  -3  10   1      533.72      529.20     11.65 o 
  -2  10   1     1082.23     1071.42     15.13 o 
  -1  10   1     1064.92     1145.94     15.37 o 
   0  10   1      146.61      146.23      9.19 o 
   1  10   1      716.63      725.32     12.85 o 
   2  10   1      137.06      138.67     10.52 o 
   3  10   1      157.02      133.95      9.41 o 
   4  10   1       69.60       64.02      9.36 o 
   5  10   1      302.14      286.47     12.64 o 
   6  10   1      227.93      222.74     13.37 o 
   7  10   1      162.44      172.93     14.66 o 
   8  10   1       67.87       62.24     17.49 o 
   9  10   1      137.37      145.92     26.31 o 
  -8  11   1       47.12       31.71     34.08 o 
  -7  11   1       22.32       13.15     15.18 o 
  -6  11   1       39.73       36.18     13.52 o 
  -5  11   1      118.97      120.81     12.08 o 
  -4  11   1       10.08        5.63     11.02 o 
  -3  11   1       50.84       39.36     10.34 o 
  -2  11   1      199.39      195.63     12.23 o 
  -1  11   1       35.62       27.53     11.56 o 
   0  11   1       14.18       11.30     11.15 o 
   1  11   1       70.75       60.93     10.71 o 
   2  11   1      195.36      205.84     11.06 o 
   3  11   1        2.76       -2.29      9.48 o 
   4  11   1       73.88       70.73     10.95 o 
   5  11   1       19.14        6.59     11.48 o 
   6  11   1       97.75       86.60     13.97 o 
   7  11   1       48.54       55.22     16.34 o 
  -6  12   1      132.16      119.06     23.27 o 
  -5  12   1       37.12       32.31     14.16 o 
  -4  12   1       58.34       68.66     13.43 o 
  -3  12   1       58.66       53.02     13.86 o 
  -2  12   1       82.66       66.39     16.32 o 
  -1  12   1      133.60      129.88     15.51 o 
   0  12   1       27.78       28.51     14.36 o 
   1  12   1      415.41      450.52     15.66 o 
   2  12   1      177.15      186.00     13.49 o 
   3  12   1      173.92      172.34     14.01 o 
   4  12   1       48.77       45.67     13.59 o 
   5  12   1      238.36      244.44     18.59 o 
   6  12   1      120.15      105.47     21.38 o 
  -2  13   1       11.85        0.68     17.98 o 
  -1  13   1      124.64      104.93     19.67 o 
   0  13   1       43.58       32.80     17.66 o 
   1  13   1      247.16      248.79     19.04 o 
   2  13   1       73.69       67.15     18.59 o 
   4  13   1      596.32      691.37     41.84 o 
 -14   0   2      286.51      273.50     32.34 o 
 -13   0   2      208.25      232.01     27.02 o 
 -12   0   2       79.66       75.82     13.96 o 
 -11   0   2      980.20      981.64     15.52 o 
 -10   0   2      145.82      127.52     10.30 o 
  -9   0   2      127.64      123.66      8.11 o 
  -8   0   2       20.86       17.69      5.86 o 
  -7   0   2     1080.87     1085.48     12.83 o 
  -6   0   2        0.95        8.98      3.87 o 
  -5   0   2       32.29       34.10      3.89 o 
  -4   0   2      136.10      121.63      3.89 o 
  -3   0   2       90.60       79.55      3.14 o 
  -2   0   2      367.78      379.44      4.49 o 
   1   0   2      456.01      446.96      4.03 o 
   2   0   2      717.27      735.95      4.98 o 
   3   0   2      237.00      225.93      3.71 o 
   4   0   2      100.38      115.57      3.36 o 
   5   0   2     3809.91     3833.57     22.07 o 
   6   0   2     6803.99     7019.70     27.49 o 
   7   0   2      834.82      830.60     11.05 o 
   8   0   2      371.65      377.44      9.02 o 
   9   0   2       90.64       87.29      8.20 o 
  10   0   2      156.56      162.53     11.13 o 
  11   0   2      603.81      589.97     15.98 o 
  12   0   2      642.48      600.49     21.82 o 
  13   0   2      137.88      117.42     21.15 o 
  14   0   2       17.32       29.52     30.36 o 
 -14   1   2       27.46       21.78     17.72 o 
 -13   1   2      152.09      145.13     13.94 o 
 -12   1   2       89.97       83.51     11.69 o 
 -11   1   2      221.26      207.81     10.05 o 
 -10   1   2      252.19      238.27      8.04 o 
  -9   1   2       77.20       72.50      5.83 o 
  -8   1   2      511.32      512.94      6.72 o 
  -7   1   2      393.53      408.06      5.40 o 
  -6   1   2      187.69      162.33      3.09 o 
  -5   1   2       99.68      115.96      2.61 o 
  -4   1   2     1118.27     1082.39      5.37 o 
  -3   1   2     4953.16     4940.79     10.09 o 
  -2   1   2     6464.46     6277.60     10.50 o 
  -1   1   2       43.99       35.61      1.40 o 
   0   1   2      640.23      594.84      6.35 o 
   1   1   2      543.56      549.15      3.10 o 
   2   1   2      112.36      110.04      2.14 o 
   3   1   2    10012.38     9885.99     26.85 o 
   4   1   2     3753.07     3748.52      9.80 o 
   5   1   2      722.54      737.17      5.03 o 
   6   1   2      750.46      745.63      6.26 o 
   7   1   2      791.21      799.16      7.73 o 
   8   1   2     2813.82     2836.69     17.22 o 
   9   1   2     1133.55     1152.36     11.15 o 
  10   1   2       65.02       64.18      7.92 o 
  11   1   2       80.72       72.57      8.95 o 
  12   1   2       75.16       69.30     10.98 o 
  13   1   2      114.57      133.87     15.15 o 
  14   1   2      180.41      178.42     33.57 o 
 -14   2   2      129.74      155.88     16.96 o 
 -13   2   2      223.87      227.71     15.53 o 
 -12   2   2      356.10      357.82     13.73 o 
 -11   2   2      120.34      113.53      9.33 o 
 -10   2   2      287.66      274.42      8.03 o 
  -9   2   2      204.51      205.98      6.72 o 
  -8   2   2       65.91       67.94      4.82 o 
  -7   2   2      526.10      541.37      5.80 o 
  -6   2   2      356.54      393.32      4.35 o 
  -5   2   2     1815.74     1927.60      8.42 o 
  -4   2   2     1249.15     1207.80      6.24 o 
  -3   2   2      405.68      389.88      3.52 o 
  -2   2   2     5684.66     5624.64     14.79 o 
  -1   2   2     4206.25     4185.23      8.00 o 
   0   2   2     3042.57     3066.00      7.36 o 
   1   2   2     2004.44     1971.18      6.65 o 
   2   2   2       23.65       19.60      1.80 o 
   3   2   2      655.09      642.43      3.66 o 
   4   2   2     1923.42     2006.63      7.63 o 
   5   2   2     1219.76     1260.40      6.80 o 
   6   2   2     1326.65     1371.63      8.78 o 
   7   2   2      862.59      859.62      7.74 o 
   8   2   2      608.85      588.00      8.68 o 
   9   2   2       55.41       48.42      6.28 o 
  10   2   2      203.52      193.93      8.69 o 
  11   2   2      438.82      425.47     11.52 o 
  12   2   2      126.17      112.50     10.48 o 
  13   2   2       28.59       24.79     14.77 o 
  14   2   2       47.81       45.09     32.82 o 
 -14   3   2       34.41       40.48     20.75 o 
 -13   3   2       54.71       47.39     14.35 o 
 -12   3   2       56.29       55.93     10.30 o 
 -11   3   2      479.72      503.03     11.52 o 
 -10   3   2       39.39       37.80      7.10 o 
  -9   3   2      243.76      238.87      7.14 o 
  -8   3   2      246.66      235.95      5.97 o 
  -7   3   2       76.36       84.79      4.33 o 
  -6   3   2      836.79      952.48      6.92 o 
  -5   3   2     1882.90     1914.44      8.94 o 
  -4   3   2     2538.68     2674.77      9.75 o 
  -3   3   2      102.64       85.11      2.76 o 
  -2   3   2      715.06      738.03      4.42 o 
  -1   3   2     4828.81     4718.39     11.18 o 
   0   3   2      510.53      525.74      3.89 o 
   1   3   2      997.22      999.85      4.79 o 
   2   3   2     5206.67     5189.97     13.22 o 
   3   3   2      522.56      560.95      3.80 o 
   4   3   2     3712.24     3758.12     10.27 o 
   5   3   2       86.51       93.11      2.94 o 
   6   3   2      747.18      710.57      6.15 o 
   7   3   2      404.51      373.20      6.89 o 
   8   3   2      168.11      186.38      6.87 o 
   9   3   2      593.45      600.90      9.51 o 
  10   3   2        1.53        0.62      7.32 o 
  11   3   2       88.95       85.72      9.12 o 
  12   3   2      260.45      271.71     14.80 o 
  13   3   2      169.97      173.95     16.71 o 
  14   3   2       35.29       53.24     42.89 o 
 -14   4   2       58.86       74.50     30.88 o 
 -13   4   2       23.03       29.46     15.62 o 
 -12   4   2       28.54       36.73     11.46 o 
 -11   4   2      173.82      158.35     10.58 o 
 -10   4   2       14.37       10.99      7.79 o 
  -9   4   2      309.09      314.41      8.19 o 
  -8   4   2      351.03      367.38      6.49 o 
  -7   4   2       25.27       19.30      3.88 o 
  -6   4   2      113.97      116.94      4.22 o 
  -5   4   2      710.04      790.65      6.12 o 
  -4   4   2      455.05      498.95      5.30 o 
  -3   4   2     1095.12     1115.37      7.00 o 
  -2   4   2     6386.81     6616.51     14.00 o 
  -1   4   2     1887.24     1913.27      6.35 o 
   0   4   2      730.32      749.58      5.12 o 
   1   4   2     3063.45     3188.54     10.03 o 
   2   4   2       12.94       19.65      2.28 o 
   3   4   2      596.75      600.75      4.29 o 
   4   4   2      134.56      123.15      2.86 o 
   5   4   2      521.49      484.01      4.41 o 
   6   4   2     2018.96     1956.38     11.29 o 
   7   4   2     1560.79     1548.56     11.88 o 
   8   4   2     1883.25     1877.56     13.87 o 
   9   4   2      257.18      237.79      8.33 o 
  10   4   2      582.72      568.89     10.65 o 
  11   4   2       37.49       43.64      9.37 o 
  12   4   2       46.38       54.80     13.11 o 
  13   4   2      143.13      164.42     17.02 o 
 -13   5   2       28.98       22.52     19.24 o 
 -12   5   2       17.35       26.42     12.59 o 
 -11   5   2       19.39       22.07     10.30 o 
 -10   5   2       47.50       40.92      8.96 o 
  -9   5   2      353.48      376.52      9.54 o 
  -8   5   2      582.05      596.57      9.00 o 
  -7   5   2      272.07      261.42      5.51 o 
  -6   5   2       62.24       63.75      4.08 o 
  -5   5   2     2085.53     2097.41     10.17 o 
  -4   5   2      182.29      189.98      4.17 o 
  -3   5   2      508.97      497.95      5.10 o 
  -2   5   2      402.77      406.84      3.92 o 
  -1   5   2      652.32      659.63      4.45 o 
   0   5   2      572.94      603.47      5.08 o 
   1   5   2      805.38      867.72      6.02 o 
   2   5   2      438.83      467.61      4.56 o 
   3   5   2     2485.14     2447.73      9.65 o 
   4   5   2      237.48      221.33      4.26 o 
   5   5   2      207.07      209.51      4.73 o 
   6   5   2      655.17      638.69      7.54 o 
   7   5   2      147.01      142.86      7.27 o 
   8   5   2      270.05      262.64      8.48 o 
   9   5   2       12.38       20.71      7.22 o 
  10   5   2      212.07      200.67     11.48 o 
  11   5   2       35.13       30.93     10.40 o 
  12   5   2       97.39      110.24     14.37 o 
  13   5   2       91.68      106.49     28.93 o 
 -13   6   2       57.78       69.77     42.88 o 
 -12   6   2       52.00       46.43     12.94 o 
 -11   6   2       59.24       80.43     11.82 o 
 -10   6   2      224.67      211.39     11.47 o 
  -9   6   2       70.76       76.56      8.55 o 
  -8   6   2      391.88      394.03      8.81 o 
  -7   6   2      577.19      607.94      7.88 o 
  -6   6   2       53.62       58.49      4.91 o 
  -5   6   2      668.71      656.03      6.83 o 
  -4   6   2       76.32       64.81      4.26 o 
  -3   6   2      406.21      410.45      5.31 o 
  -2   6   2     1261.82     1313.57      7.45 o 
  -1   6   2      140.82      154.02      3.60 o 
   0   6   2       54.14       44.22      3.46 o 
   1   6   2     1632.46     1787.92      9.49 o 
   2   6   2      275.67      283.80      4.55 o 
   3   6   2      474.00      475.47      5.86 o 
   4   6   2      478.73      485.75      6.19 o 
   5   6   2      395.31      365.93      5.87 o 
   6   6   2     1093.06     1091.76     10.72 o 
   7   6   2     2480.84     2484.86     17.65 o 
   8   6   2       68.78       62.55      7.41 o 
   9   6   2      493.00      482.30     10.70 o 
  10   6   2      100.75      102.52     10.12 o 
  11   6   2        5.60       14.33     11.58 o 
  12   6   2       82.99       99.37     14.26 o 
 -12   7   2      134.52      159.35     15.53 o 
 -11   7   2      317.49      341.50     15.99 o 
 -10   7   2       38.52       31.36     10.60 o 
  -9   7   2       42.46       36.46      9.95 o 
  -8   7   2        7.91        9.53      7.36 o 
  -7   7   2      353.89      346.87      7.62 o 
  -6   7   2      859.65      872.46      8.79 o 
  -5   7   2      238.71      235.99      6.05 o 
  -4   7   2     3482.80     3520.66     19.15 o 
  -3   7   2      254.40      273.54      6.73 o 
  -2   7   2      897.73      888.23      9.33 o 
  -1   7   2      366.61      351.62      6.02 o 
   0   7   2        0.17        2.16      3.46 o 
   1   7   2      126.37      118.40      5.08 o 
   2   7   2      177.17      182.83      5.14 o 
   3   7   2      351.18      344.03      6.20 o 
   4   7   2        7.36        7.15      4.63 o 
   5   7   2      867.45      869.09      9.73 o 
   6   7   2      623.61      648.28      9.14 o 
   7   7   2      223.45      229.54      8.79 o 
   8   7   2      438.71      464.02     10.52 o 
   9   7   2      420.07      437.49     11.72 o 
  10   7   2        0.23       -4.55     11.38 o 
  11   7   2      344.98      363.90     16.84 o 
 -12   8   2      218.11      255.46     39.46 o 
 -11   8   2       63.11       82.85     14.80 o 
 -10   8   2      296.84      356.02     15.72 o 
  -9   8   2      124.22      130.49     12.23 o 
  -8   8   2       41.54       35.99     10.31 o 
  -7   8   2        7.48        7.13      7.62 o 
  -6   8   2      240.86      254.62      9.10 o 
  -5   8   2      651.45      641.34     10.28 o 
  -4   8   2     1104.91     1154.56     12.77 o 
  -3   8   2     1068.99     1017.81     11.81 o 
  -2   8   2       36.99       33.44      5.25 o 
  -1   8   2      310.71      332.44      6.56 o 
   0   8   2      871.98      900.30      9.50 o 
   1   8   2       75.82       71.43      5.91 o 
   2   8   2      485.76      514.87      9.79 o 
   3   8   2      351.71      365.18      8.02 o 
   4   8   2      112.75      111.84      7.08 o 
   5   8   2      116.06      134.46      8.37 o 
   6   8   2       73.33       73.45      7.71 o 
   7   8   2      228.00      213.90     11.35 o 
   8   8   2       87.64       91.68     10.57 o 
   9   8   2      290.32      295.03     13.61 o 
  10   8   2      185.32      200.35     15.19 o 
  11   8   2       14.13       12.07     20.57 o 
 -11   9   2      142.95      134.60     44.78 o 
 -10   9   2      302.52      336.83     19.52 o 
  -9   9   2       92.66       82.39     15.01 o 
  -8   9   2      226.43      256.61     14.19 o 
  -7   9   2      120.64      132.51     10.99 o 
  -6   9   2      465.34      497.26     12.70 o 
  -5   9   2      641.64      661.39     12.19 o 
  -4   9   2       52.21       47.66      7.44 o 
  -3   9   2     1083.49     1134.03     14.65 o 
  -2   9   2      544.89      531.74      8.86 o 
  -1   9   2       35.34       35.94      5.81 o 
   0   9   2      420.30      432.38      8.00 o 
   1   9   2      423.29      432.19      9.08 o 
   2   9   2      212.18      197.90      8.19 o 
   3   9   2      263.49      278.81      8.38 o 
   4   9   2     1206.02     1208.00     15.58 o 
   5   9   2      445.34      453.29     11.36 o 
   6   9   2       99.62       88.92      9.99 o 
   7   9   2      440.61      419.06     15.43 o 
   8   9   2       28.53       26.95     13.09 o 
   9   9   2      408.93      463.34     22.29 o 
  10   9   2      570.09      653.27     49.61 o 
  -9  10   2        1.90       -9.10     18.36 o 
  -8  10   2      129.72      131.04     17.85 o 
  -7  10   2       25.50       16.52     12.78 o 
  -6  10   2       21.35       14.19      9.93 o 
  -5  10   2       38.66       24.65      9.29 o 
  -4  10   2      643.35      592.83     12.34 o 
  -3  10   2      330.81      341.67     11.13 o 
  -2  10   2      146.91      143.78     10.68 o 
  -1  10   2      222.95      240.24     10.05 o 
   0  10   2      413.35      444.71     10.85 o 
   1  10   2        2.16        3.49      8.20 o 
   2  10   2       69.96       65.79      8.22 o 
   3  10   2       83.42       79.87      9.22 o 
   4  10   2       32.75       36.14      9.24 o 
   5  10   2       84.34       75.49     10.49 o 
   6  10   2       17.45       10.34     11.00 o 
   7  10   2       78.28       90.66     14.08 o 
   8  10   2       24.58       16.49     16.89 o 
  -8  11   2       88.01       96.29     22.31 o 
  -7  11   2       47.45       50.62     14.81 o 
  -6  11   2      199.05      199.18     14.49 o 
  -5  11   2      301.33      313.08     14.72 o 
  -4  11   2       96.66       95.73     11.50 o 
  -3  11   2       49.67       46.70     10.25 o 
  -2  11   2       37.06       39.92     11.75 o 
  -1  11   2       26.73       21.98     12.03 o 
   0  11   2      335.24      342.78     12.08 o 
   1  11   2       89.63       87.91     10.29 o 
   2  11   2       50.69       57.57      9.44 o 
   3  11   2      376.00      387.21     12.59 o 
   4  11   2      171.09      159.99     12.91 o 
   5  11   2      233.47      223.28     14.72 o 
   6  11   2       77.25       70.59     14.06 o 
   7  11   2        3.15        5.02     17.09 o 
  -7  12   2       71.74      125.85     38.18 o 
  -6  12   2       40.65       38.95     18.29 o 
  -5  12   2       57.10       49.36     13.91 o 
  -4  12   2       62.41       57.44     13.33 o 
  -3  12   2       31.01       24.16     13.34 o 
  -2  12   2       76.91       82.07     16.27 o 
  -1  12   2       38.75       36.93     18.21 o 
   0  12   2      276.14      257.73     15.55 o 
   1  12   2      407.06      440.11     15.38 o 
   2  12   2        0.77        5.46     11.65 o 
   3  12   2       58.80       61.20     13.07 o 
   4  12   2      172.82      192.06     15.60 o 
   5  12   2      105.10      131.23     15.91 o 
   6  12   2      141.08      156.11     23.02 o 
  -2  13   2      167.44      169.90     24.58 o 
  -1  13   2      170.39      164.16     18.85 o 
   0  13   2      104.90      119.81     17.92 o 
   1  13   2        9.02       -0.36     16.55 o 
   2  13   2       28.82       35.56     18.71 o 
   3  13   2      460.30      536.26     48.11 o 
   4  13   2       25.49       45.99     40.36 o 
 -14   0   3      230.96      225.81     31.41 o 
 -13   0   3        8.07        0.72     23.67 o 
 -12   0   3        6.28       -1.44     13.42 o 
 -11   0   3      538.81      530.77     13.83 o 
 -10   0   3     1063.11     1075.20     14.79 o 
  -9   0   3       22.76       19.99      6.89 o 
  -8   0   3      170.43      136.71      7.48 o 
  -7   0   3        2.59       -0.54      4.76 o 
  -6   0   3     1677.76     1892.97      9.82 o 
  -5   0   3      718.26      791.89      6.43 o 
  -4   0   3       90.56       80.88      2.80 o 
  -3   0   3      469.50      431.00      4.07 o 
  -2   0   3     1737.53     1654.56      6.76 o 
  -1   0   3       17.46       17.13      1.60 o 
   0   0   3     4067.18     3743.56     41.84 o 
   1   0   3       15.63       10.59      1.78 o 
   2   0   3     2259.88     2159.16      8.10 o 
   3   0   3     2459.56     2448.55     17.86 o 
   4   0   3     1160.97     1187.19      8.37 o 
   5   0   3      139.26      137.07      4.11 o 
   6   0   3      955.01      917.93     10.01 o 
   7   0   3     1492.47     1475.15     14.42 o 
   8   0   3     6401.12     6503.78     36.61 o 
   9   0   3      940.28      955.07     14.00 o 
  10   0   3      443.27      419.91     13.70 o 
  11   0   3      165.02      170.26     14.71 o 
  12   0   3      196.71      183.05     18.41 o 
  13   0   3        2.48        2.79     20.34 o 
 -14   1   3      470.27      517.15     21.52 o 
 -13   1   3      367.11      360.22     16.54 o 
 -12   1   3      104.86       93.41     11.55 o 
 -11   1   3      142.41      138.05      9.83 o 
 -10   1   3      124.00      110.13      7.68 o 
  -9   1   3      314.48      321.76      6.69 o 
  -8   1   3      302.31      306.67      5.53 o 
  -7   1   3     1167.53     1247.06      7.78 o 
  -6   1   3      605.62      619.56      4.60 o 
  -5   1   3     2674.83     2916.11      8.63 o 
  -4   1   3     1510.56     1538.33      6.17 o 
  -3   1   3     6513.49     6429.05     13.68 o 
  -2   1   3     2802.19     2611.37      8.19 o 
  -1   1   3    16258.72    15140.94     42.11 o 
   0   1   3     3477.76     3199.97     10.65 o 
   1   1   3      674.25      598.01      2.98 o 
   2   1   3       64.41       60.06      1.83 o 
   3   1   3     1876.83     1898.41      6.66 o 
   4   1   3     5044.74     5052.35     14.21 o 
   5   1   3     1473.80     1514.54      7.26 o 
   6   1   3       43.90       49.03      3.39 o 
   7   1   3      937.60      955.03      8.49 o 
   8   1   3     1273.17     1298.19     11.07 o 
   9   1   3     1866.22     1908.01     15.21 o 
  10   1   3     1985.65     2072.19     16.88 o 
  11   1   3      259.46      261.88     12.56 o 
  12   1   3       48.29       49.94     10.87 o 
  13   1   3      227.81      224.96     14.89 o 
  14   1   3       76.77       96.53     47.98 o 
 -14   2   3       37.00       30.42     16.10 o 
 -13   2   3      173.02      168.02     14.33 o 
 -12   2   3       84.35       69.53     11.16 o 
 -11   2   3      113.74      108.52      9.72 o 
 -10   2   3       93.19       83.47      7.21 o 
  -9   2   3      375.66      363.30      6.75 o 
  -8   2   3       79.14       84.86      4.94 o 
  -7   2   3      157.30      173.74      3.57 o 
  -6   2   3      528.15      583.46      5.34 o 
  -5   2   3     1470.54     1556.89      7.69 o 
  -4   2   3      470.40      480.00      4.07 o 
  -3   2   3      286.31      281.50      3.15 o 
  -2   2   3     1532.99     1529.35      5.61 o 
  -1   2   3     3632.31     3428.68      7.67 o 
   0   2   3      112.85      115.79      2.33 o 
   1   2   3       92.13       91.47      2.28 o 
   2   2   3      336.02      339.39      3.11 o 
   3   2   3     1422.37     1463.13      5.37 o 
   4   2   3     2433.82     2519.76      8.09 o 
   5   2   3      104.87      108.96      2.82 o 
   6   2   3      119.14      107.09      4.36 o 
   7   2   3     1056.17     1056.06      8.58 o 
   8   2   3     1349.87     1330.69     12.26 o 
   9   2   3       79.25       70.66      6.97 o 
  10   2   3      231.87      220.37      9.44 o 
  11   2   3       91.73       73.56      9.23 o 
  12   2   3       55.99       77.44     11.47 o 
  13   2   3       17.74       16.46     14.13 o 
  14   2   3       25.74       17.35     26.99 o 
 -14   3   3       80.01       83.45     19.64 o 
 -13   3   3      178.62      206.80     15.08 o 
 -12   3   3       60.32       56.29     10.97 o 
 -11   3   3      228.43      219.32     10.90 o 
 -10   3   3      266.83      239.01      9.92 o 
  -9   3   3      119.82      123.89      6.47 o 
  -8   3   3      377.94      347.44      6.05 o 
  -7   3   3      123.70      120.13      4.26 o 
  -6   3   3      803.91      862.82      6.67 o 
  -5   3   3     2740.26     2757.38     10.68 o 
  -4   3   3     3444.18     3708.13     11.48 o 
  -3   3   3      191.49      192.35      2.89 o 
  -2   3   3      315.11      316.12      3.17 o 
  -1   3   3     1082.19     1138.20      5.00 o 
   0   3   3      299.24      283.62      3.16 o 
   1   3   3      245.76      232.18      2.64 o 
   2   3   3     1044.74     1018.84      4.99 o 
   3   3   3      403.62      367.94      3.56 o 
   4   3   3      291.87      322.63      3.29 o 
   5   3   3      250.49      244.61      3.20 o 
   6   3   3      280.51      300.25      5.21 o 
   7   3   3      334.37      329.25      5.92 o 
   8   3   3      372.09      338.05      7.44 o 
   9   3   3     1286.88     1354.41     13.37 o 
  10   3   3      230.56      222.76      9.26 o 
  11   3   3      141.87      138.31      9.45 o 
  12   3   3       92.14       99.49     10.79 o 
  13   3   3        8.95        5.25     17.04 o 
 -14   4   3        6.00        0.47     29.64 o 
 -13   4   3      134.26      160.03     16.07 o 
 -12   4   3       18.59       18.61     10.64 o 
 -11   4   3        1.08        2.51      8.85 o 
 -10   4   3      657.26      676.02     11.32 o 
  -9   4   3      194.68      181.61      8.65 o 
  -8   4   3     1104.90     1111.46      9.69 o 
  -7   4   3       24.59       28.73      3.90 o 
  -6   4   3      556.21      620.94      6.14 o 
  -5   4   3      276.10      280.82      4.09 o 
  -4   4   3       75.77       75.75      3.45 o 
  -3   4   3      884.18      948.14      5.79 o 
  -2   4   3      916.71      946.49      5.24 o 
  -1   4   3      463.86      470.35      3.45 o 
   0   4   3     4724.06     4920.40     12.57 o 
   1   4   3      233.96      240.07      3.10 o 
   2   4   3      523.49      566.16      4.85 o 
   3   4   3      373.43      340.19      3.67 o 
   4   4   3       93.66       96.76      2.83 o 
   5   4   3      646.62      657.21      5.45 o 
   6   4   3      965.04      984.77      8.64 o 
   7   4   3      194.03      209.33      6.47 o 
   8   4   3     1088.90     1130.31     11.29 o 
   9   4   3      106.81      112.10      7.97 o 
  10   4   3       73.71       61.51      9.04 o 
  11   4   3      257.65      284.65     14.20 o 
  12   4   3       35.50       26.35     13.39 o 
  13   4   3      648.47      761.23     36.93 o 
 -13   5   3       39.56       49.72     16.62 o 
 -12   5   3       74.65       66.65     13.19 o 
 -11   5   3       82.24       82.63     10.88 o 
 -10   5   3      175.63      174.02     10.82 o 
  -9   5   3      274.47      285.58      9.42 o 
  -8   5   3      564.34      566.41      7.75 o 
  -7   5   3      326.52      317.50      5.29 o 
  -6   5   3      144.13      146.22      4.55 o 
  -5   5   3      304.62      317.35      4.84 o 
  -4   5   3      212.60      240.66      4.45 o 
  -3   5   3     3421.79     3672.26     12.27 o 
  -2   5   3     3907.65     4049.56     11.06 o 
  -1   5   3      451.65      468.93      3.76 o 
   0   5   3      307.96      287.02      3.70 o 
   1   5   3       31.19       26.12      2.60 o 
   2   5   3      554.58      588.42      4.99 o 
   3   5   3      329.42      311.01      4.44 o 
   4   5   3      435.91      406.74      4.77 o 
   5   5   3      288.35      269.90      4.76 o 
   6   5   3      174.26      171.84      5.74 o 
   7   5   3      223.47      214.75      7.63 o 
   8   5   3      329.65      327.18      9.28 o 
   9   5   3      150.88      139.14      9.86 o 
  10   5   3      239.10      254.47     12.27 o 
  11   5   3       37.69       32.39     10.86 o 
  12   5   3       55.69       46.63     14.56 o 
  13   5   3        3.00       10.49     42.91 o 
 -13   6   3       27.16       24.90     30.90 o 
 -12   6   3      163.62      176.94     15.42 o 
 -11   6   3       55.67       51.96     11.00 o 
 -10   6   3      141.08      133.93     10.64 o 
  -9   6   3      526.99      527.85     10.51 o 
  -8   6   3        2.01        2.35      7.10 o 
  -7   6   3      811.59      806.48      8.80 o 
  -6   6   3      432.03      439.67      5.86 o 
  -5   6   3       38.77       34.60      4.03 o 
  -4   6   3      190.83      203.90      4.59 o 
  -3   6   3     1313.47     1379.50      8.83 o 
  -2   6   3      413.76      421.07      4.33 o 
  -1   6   3      644.64      619.87      5.80 o 
   0   6   3     4067.30     4223.71     13.15 o 
   1   6   3      977.04     1067.44      7.01 o 
   2   6   3      300.75      315.49      4.34 o 
   3   6   3       28.32       30.00      3.55 o 
   4   6   3      237.22      221.34      5.50 o 
   5   6   3      611.93      612.75      7.59 o 
   6   6   3       56.78       52.67      5.35 o 
   7   6   3     1322.59     1369.98     13.68 o 
   8   6   3      272.15      256.84      9.47 o 
   9   6   3      192.78      188.41     10.01 o 
  10   6   3      209.52      214.53     12.33 o 
  11   6   3      175.85      168.65     13.26 o 
  12   6   3      338.98      335.68     23.29 o 
 -12   7   3       16.03       10.65     14.65 o 
 -11   7   3       10.43        6.21     12.39 o 
 -10   7   3       19.87       21.71     10.11 o 
  -9   7   3       89.71       93.31      9.14 o 
  -8   7   3      177.37      160.35      9.18 o 
  -7   7   3      131.71      126.79      6.83 o 
  -6   7   3      379.30      381.24      6.58 o 
  -5   7   3      397.18      408.87      6.61 o 
  -4   7   3      171.82      168.21      6.60 o 
  -3   7   3       77.22       61.76      5.36 o 
  -2   7   3      425.38      449.09      6.68 o 
  -1   7   3      180.59      190.87      4.91 o 
   0   7   3      323.32      301.84      5.01 o 
   1   7   3      576.42      587.29      7.13 o 
   2   7   3      816.06      783.19      8.26 o 
   3   7   3      968.51      966.17      9.34 o 
   4   7   3       58.83       59.38      5.07 o 
   5   7   3      115.53      108.58      6.56 o 
   6   7   3      340.37      346.44      8.07 o 
   7   7   3      527.70      554.84      9.99 o 
   8   7   3       19.09       18.63      8.36 o 
   9   7   3       65.16       62.47      9.31 o 
  10   7   3       47.97       47.11     10.80 o 
  11   7   3      452.97      532.73     18.07 o 
 -12   8   3       51.40       62.95     27.12 o 
 -11   8   3       51.11       55.90     14.84 o 
 -10   8   3      173.27      197.78     15.38 o 
  -9   8   3       48.58       38.32     11.62 o 
  -8   8   3      101.47      109.34     12.39 o 
  -7   8   3       31.78       31.20      8.26 o 
  -6   8   3      923.41     1010.08     11.82 o 
  -5   8   3       62.48       54.69      6.50 o 
  -4   8   3        5.38        6.41      5.67 o 
  -3   8   3      180.48      177.03      7.68 o 
  -2   8   3     1259.15     1252.51     11.13 o 
  -1   8   3      329.20      319.80      6.55 o 
   0   8   3      234.33      254.02      6.23 o 
   1   8   3      247.72      246.93      7.01 o 
   2   8   3      174.58      171.95      7.26 o 
   3   8   3       93.57       82.97      6.56 o 
   4   8   3      789.13      806.95     10.32 o 
   5   8   3      451.76      465.93      9.49 o 
   6   8   3       56.40       53.48      7.87 o 
   7   8   3        0.76       -0.29      9.09 o 
   8   8   3      116.85      123.51     11.76 o 
   9   8   3       61.53       78.70     11.09 o 
  10   8   3        3.94        9.08     13.89 o 
  11   8   3      318.33      356.52     35.17 o 
 -11   9   3        4.02        6.96     29.65 o 
 -10   9   3        2.62       -3.78     15.10 o 
  -9   9   3       54.86       57.28     15.32 o 
  -8   9   3        4.22        4.19     11.55 o 
  -7   9   3       18.60       14.14      9.86 o 
  -6   9   3      275.73      303.80     10.79 o 
  -5   9   3      173.73      154.09      9.87 o 
  -4   9   3      121.59      116.26      8.29 o 
  -3   9   3      962.50     1029.96     12.71 o 
  -2   9   3      203.47      203.47      8.02 o 
  -1   9   3      980.88     1002.73     10.80 o 
   0   9   3      462.04      441.44      9.20 o 
   1   9   3      111.73      103.84      7.59 o 
   2   9   3     1136.54     1143.07     13.45 o 
   3   9   3       11.78       11.18      7.01 o 
   4   9   3     1417.53     1468.68     17.09 o 
   5   9   3      471.24      468.56     11.42 o 
   6   9   3      414.23      454.41     12.64 o 
   7   9   3      220.53      220.41     15.40 o 
   8   9   3      127.65      146.89     14.39 o 
   9   9   3      387.02      420.21     19.12 o 
  10   9   3       43.24       35.47     45.65 o 
  -9  10   3        6.80       -4.26     15.98 o 
  -8  10   3       61.79       71.42     15.64 o 
  -7  10   3       24.17       21.07     13.12 o 
  -6  10   3      115.03      110.82     10.48 o 
  -5  10   3       42.73       50.50     10.51 o 
  -4  10   3       82.42       80.35      9.33 o 
  -3  10   3        1.72        1.10      8.49 o 
  -2  10   3      651.53      620.77     12.03 o 
  -1  10   3       57.92       71.32      8.50 o 
   0  10   3      283.70      274.08      9.32 o 
   1  10   3       48.42       45.31      7.46 o 
   2  10   3       38.98       30.07      7.71 o 
   3  10   3      349.15      343.57     10.54 o 
   4  10   3       16.45       19.08      9.12 o 
   5  10   3       51.67       61.76     10.42 o 
   6  10   3       50.11       44.80     11.82 o 
   7  10   3       39.95       44.80     14.42 o 
   8  10   3        4.47       -1.97     16.28 o 
  -8  11   3       24.84       19.62     16.91 o 
  -7  11   3       29.61       30.64     14.70 o 
  -6  11   3       18.40       31.00     11.82 o 
  -5  11   3      433.66      472.41     14.47 o 
  -4  11   3      188.49      195.70     12.46 o 
  -3  11   3      249.45      236.61     14.29 o 
  -2  11   3      386.45      385.86     14.30 o 
  -1  11   3      475.87      454.53     11.96 o 
   0  11   3      494.78      528.26     11.58 o 
   1  11   3        1.47       -2.74     10.03 o 
   2  11   3      105.78      106.18     10.12 o 
   3  11   3      220.12      218.23     11.69 o 
   4  11   3       89.58       86.36     11.91 o 
   5  11   3      175.03      191.61     14.46 o 
   6  11   3      121.41      119.02     15.62 o 
   7  11   3      116.28      127.01     18.44 o 
   8  11   3       93.73      134.36     44.17 o 
  -7  12   3       12.46       30.20     38.45 o 
  -6  12   3       32.53       18.89     16.46 o 
  -5  12   3      118.48      123.48     13.45 o 
  -4  12   3       36.62       37.00     13.30 o 
  -3  12   3      200.22      186.22     13.93 o 
  -2  12   3      128.07      115.77     13.76 o 
  -1  12   3      191.42      155.32     14.51 o 
   0  12   3      136.19      134.63     14.43 o 
   1  12   3      269.96      258.48     14.36 o 
   2  12   3       48.41       48.62     11.62 o 
   3  12   3      159.06      146.60     14.49 o 
   4  12   3       38.33       39.43     13.89 o 
   5  12   3      329.63      350.28     19.54 o 
   6  12   3       12.76       31.81     39.18 o 
  -2  13   3      248.15      258.37     26.80 o 
  -1  13   3       34.57       20.36     23.67 o 
   0  13   3      180.16      187.86     18.82 o 
   1  13   3      267.74      285.50     21.36 o 
   2  13   3       12.10       13.34     28.76 o 
   3  13   3      274.10      305.24     48.55 o 
 -14   0   4        0.01       -6.08     26.19 o 
 -13   0   4        4.12       -7.34     17.14 o 
 -12   0   4      110.29      128.59     14.02 o 
 -11   0   4        0.02       -8.08     11.37 o 
 -10   0   4     1527.03     1585.91     20.32 o 
  -9   0   4        0.17       -4.58      7.13 o 
  -8   0   4        4.34        5.67      4.98 o 
  -7   0   4      223.74      272.67      6.24 o 
  -6   0   4     2181.84     2431.98     11.89 o 
  -5   0   4       62.33       59.34      3.22 o 
  -4   0   4     6361.17     6541.45     16.42 o 
  -3   0   4     2568.70     2511.88     10.68 o 
  -2   0   4     1870.65     1764.47      8.62 o 
  -1   0   4      234.30      222.06      3.34 o 
   0   0   4      567.20      531.40      5.69 o 
   1   0   4       98.82       87.43      2.31 o 
   2   0   4     2207.55     2113.66      8.55 o 
   3   0   4      838.41      831.26      6.32 o 
   4   0   4      597.90      634.64      7.24 o 
   5   0   4       72.75       60.29      4.20 o 
   6   0   4     1877.11     1902.27     12.78 o 
   7   0   4     1274.48     1373.87     14.21 o 
   8   0   4     1285.11     1254.95     14.83 o 
   9   0   4        9.26        7.84      9.52 o 
  10   0   4     2102.15     2071.41     24.50 o 
  11   0   4       63.44       64.57     12.39 o 
  12   0   4        6.72       11.17     16.67 o 
  13   0   4       52.44       30.97     18.56 o 
  14   0   4      160.69      242.33     46.11 o 
 -14   1   4       71.96       76.47     15.60 o 
 -13   1   4      133.27      122.34     14.52 o 
 -12   1   4       12.28        0.73     10.99 o 
 -11   1   4       87.41       74.18      8.59 o 
 -10   1   4      199.57      192.37      8.62 o 
  -9   1   4      123.64      125.20      5.93 o 
  -8   1   4       30.88       33.83      4.17 o 
  -7   1   4      454.42      483.50      5.21 o 
  -6   1   4     2535.51     2700.70      9.51 o 
  -5   1   4      759.54      769.01      5.29 o 
  -4   1   4      240.91      237.55      2.69 o 
  -3   1   4      200.90      193.32      2.49 o 
  -2   1   4      581.97      567.18      3.49 o 
  -1   1   4     1396.47     1356.57      5.13 o 
   0   1   4      885.29      836.88      4.01 o 
   1   1   4     6431.61     6007.26     15.74 o 
   2   1   4     1295.80     1197.26      4.56 o 
   3   1   4      798.83      827.34      4.76 o 
   4   1   4     3917.40     4050.70     13.32 o 
   5   1   4        0.06       -0.01      2.49 o 
   6   1   4      200.62      195.32      4.10 o 
   7   1   4      726.31      740.79      8.08 o 
   8   1   4     1365.31     1407.03     12.56 o 
   9   1   4      181.70      180.48      8.40 o 
  10   1   4       43.37       38.74      7.86 o 
  11   1   4       42.29       51.87      9.57 o 
  12   1   4      166.66      148.24     11.55 o 
  13   1   4      221.13      228.16     14.32 o 
  14   1   4        3.17       -4.23     44.42 o 
 -14   2   4       52.10       53.40     15.20 o 
 -13   2   4       78.26       74.75     13.76 o 
 -12   2   4       99.23      101.34     11.35 o 
 -11   2   4      163.75      159.08     10.62 o 
 -10   2   4      316.85      323.87      8.37 o 
  -9   2   4      369.76      363.28      7.27 o 
  -8   2   4       74.72       81.06      4.60 o 
  -7   2   4      367.31      378.15      4.56 o 
  -6   2   4      108.46      120.94      3.30 o 
  -5   2   4     3765.01     3991.81     11.08 o 
  -4   2   4      291.39      275.46      2.94 o 
  -3   2   4      983.90      982.39      5.04 o 
  -2   2   4     1309.07     1299.64      5.06 o 
  -1   2   4     2605.59     2534.59      7.68 o 
   0   2   4      805.00      753.09      4.99 o 
   1   2   4     2529.17     2433.76      7.91 o 
   2   2   4       47.10       44.92      1.85 o 
   3   2   4      667.51      614.45      4.13 o 
   4   2   4     1824.58     1873.50      7.19 o 
   5   2   4     1187.05     1249.47      6.24 o 
   6   2   4      117.50      117.10      4.16 o 
   7   2   4       16.61       21.71      4.26 o 
   8   2   4      134.74      117.15      6.95 o 
   9   2   4     1196.95     1208.88     13.64 o 
  10   2   4      753.85      727.07     10.48 o 
  11   2   4       66.92       66.34      8.89 o 
  12   2   4      105.76       96.29     12.74 o 
  13   2   4       29.30       32.09     13.98 o 
 -14   3   4      137.28      132.03     20.61 o 
 -13   3   4      155.15      159.56     14.34 o 
 -12   3   4       21.96       13.05     10.70 o 
 -11   3   4      297.75      268.23     11.62 o 
 -10   3   4      202.03      188.83      8.38 o 
  -9   3   4      347.09      350.37      7.32 o 
  -8   3   4       27.81       26.71      4.22 o 
  -7   3   4      354.57      404.85      4.96 o 
  -6   3   4      823.23      876.49      6.44 o 
  -5   3   4     1418.88     1548.39      8.18 o 
  -4   3   4      387.71      377.54      3.69 o 
  -3   3   4     2617.55     2604.66     13.30 o 
  -2   3   4      302.56      291.67      2.90 o 
  -1   3   4     2151.94     2146.61      6.11 o 
   0   3   4      278.71      269.52      3.16 o 
   1   3   4       58.32       58.77      2.52 o 
   2   3   4     1570.49     1704.57      6.48 o 
   3   3   4     1881.53     1926.47      7.47 o 
   4   3   4      777.02      837.66      5.43 o 
   5   3   4      130.31      128.10      3.36 o 
   6   3   4      138.34      135.77      5.04 o 
   7   3   4      470.37      473.02      6.78 o 
   8   3   4      135.73      127.58      7.16 o 
   9   3   4      117.32      112.65      7.25 o 
  10   3   4      495.72      512.44     10.11 o 
  11   3   4       82.11       95.67      9.48 o 
  12   3   4      127.14      123.15     13.94 o 
  13   3   4       50.17       46.49     25.92 o 
 -14   4   4       39.20       37.88     23.54 o 
 -13   4   4      142.52      153.52     15.96 o 
 -12   4   4        4.24        7.72     11.24 o 
 -11   4   4       57.91       45.53      9.15 o 
 -10   4   4      773.07      810.16     11.32 o 
  -9   4   4       58.18       55.18      5.98 o 
  -8   4   4      516.25      522.60      7.09 o 
  -7   4   4      336.77      335.65      5.22 o 
  -6   4   4      757.86      805.08      6.88 o 
  -5   4   4      403.78      440.87      4.85 o 
  -4   4   4     2281.50     2409.54     10.04 o 
  -3   4   4     1380.31     1462.36      7.14 o 
  -2   4   4     1210.49     1271.17      6.06 o 
  -1   4   4       31.16       30.90      2.24 o 
   0   4   4      153.59      166.08      2.76 o 
   1   4   4      310.00      316.26      3.36 o 
   2   4   4     1753.75     1808.74      8.37 o 
   3   4   4      501.02      497.59      4.23 o 
   4   4   4      196.01      196.79      3.39 o 
   5   4   4      151.66      156.02      3.83 o 
   6   4   4     1452.08     1449.21     10.37 o 
   7   4   4      533.39      519.50      7.29 o 
   8   4   4      477.13      459.39      8.16 o 
   9   4   4        2.99        4.77      7.76 o 
  10   4   4      337.59      335.15     11.89 o 
  11   4   4       31.76       17.76     11.21 o 
  12   4   4       60.04       65.69     13.47 o 
  13   4   4      105.03      119.67     40.12 o 
 -13   5   4       93.71      103.47     17.66 o 
 -12   5   4      167.53      156.52     15.20 o 
 -11   5   4       30.25       29.75     10.11 o 
 -10   5   4      184.32      181.88     10.68 o 
  -9   5   4      513.13      498.24      9.43 o 
  -8   5   4       89.20       84.25      6.37 o 
  -7   5   4      300.62      326.01      5.37 o 
  -6   5   4     1512.39     1564.64      9.43 o 
  -5   5   4      124.98      126.55      4.57 o 
  -4   5   4      175.53      161.49      4.18 o 
  -3   5   4     1389.76     1422.48      7.59 o 
  -2   5   4       14.81       14.04      2.62 o 
  -1   5   4     1581.59     1697.10      7.90 o 
   0   5   4     1564.38     1615.47      7.64 o 
   1   5   4      204.50      243.80      3.51 o 
   2   5   4      225.11      234.06      3.49 o 
   3   5   4       94.03       89.60      3.87 o 
   4   5   4      391.74      376.14      4.69 o 
   5   5   4      414.53      429.93      5.55 o 
   6   5   4       85.06       87.13      5.42 o 
   7   5   4      969.99      934.30     11.16 o 
   8   5   4      314.97      310.58      9.47 o 
   9   5   4      115.58       98.15      8.88 o 
  10   5   4       16.37       19.47      9.65 o 
  11   5   4      188.16      207.15     13.99 o 
  12   5   4      243.64      272.78     17.81 o 
 -13   6   4       65.25       53.97     20.63 o 
 -12   6   4      108.80      138.55     13.04 o 
 -11   6   4       13.22        6.36     10.50 o 
 -10   6   4      188.63      188.78     11.84 o 
  -9   6   4      252.44      230.90     10.35 o 
  -8   6   4      403.44      437.74      9.41 o 
  -7   6   4      184.70      180.12      5.95 o 
  -6   6   4      220.22      230.07      5.19 o 
  -5   6   4       38.04       34.60      4.06 o 
  -4   6   4      635.45      693.68      7.03 o 
  -3   6   4      927.84      994.53      6.79 o 
  -2   6   4      415.80      422.75      5.16 o 
  -1   6   4       25.44       25.75      3.23 o 
   0   6   4     1306.95     1291.62      7.34 o 
   1   6   4      200.95      213.87      3.89 o 
   2   6   4       38.69       29.08      3.70 o 
   3   6   4      521.19      524.02      6.52 o 
   4   6   4      507.40      486.08      6.57 o 
   5   6   4      677.20      685.27      8.03 o 
   6   6   4      822.37      809.23     10.55 o 
   7   6   4      595.01      590.78      9.89 o 
   8   6   4      139.20      138.52      8.80 o 
   9   6   4       94.35       96.83      9.43 o 
  10   6   4      153.12      142.62     11.02 o 
  11   6   4       35.33       36.54     12.02 o 
  12   6   4       79.16       93.28     22.69 o 
 -12   7   4        2.44       -5.35     14.32 o 
 -11   7   4       15.45       13.05     13.27 o 
 -10   7   4       41.70       39.87     10.61 o 
  -9   7   4      102.58      100.03      9.13 o 
  -8   7   4       50.74       43.28      8.07 o 
  -7   7   4      823.71      883.62     10.22 o 
  -6   7   4      293.62      308.43      6.81 o 
  -5   7   4      207.20      212.67      6.77 o 
  -4   7   4      227.80      216.44      6.35 o 
  -3   7   4      369.94      340.25      7.13 o 
  -2   7   4      444.62      448.61      6.24 o 
  -1   7   4      146.31      163.86      5.01 o 
   0   7   4      198.93      233.47      5.06 o 
   1   7   4      427.33      413.86      6.44 o 
   2   7   4      598.53      592.02      7.52 o 
   3   7   4      990.65      964.73      9.51 o 
   4   7   4     1023.18     1044.71     10.16 o 
   5   7   4       22.38       18.82      5.71 o 
   6   7   4      318.79      310.10      9.18 o 
   7   7   4       97.55       92.56      8.34 o 
   8   7   4      589.94      571.59     10.99 o 
   9   7   4       75.33       75.08      9.60 o 
  10   7   4      272.64      315.77     13.38 o 
  11   7   4       60.43       73.30     14.84 o 
 -12   8   4       34.46       30.71     40.99 o 
 -11   8   4       19.46       23.68     15.12 o 
 -10   8   4       24.29       21.45     13.03 o 
  -9   8   4       20.73       26.51     10.38 o 
  -8   8   4      201.71      203.62     12.48 o 
  -7   8   4       60.04       52.04      7.98 o 
  -6   8   4      125.45      132.13      7.57 o 
  -5   8   4      176.06      171.58      8.20 o 
  -4   8   4      170.27      165.10      7.73 o 
  -3   8   4       78.64       74.82      6.17 o 
  -2   8   4      786.74      793.84      9.21 o 
  -1   8   4      318.98      329.56      6.72 o 
   0   8   4      113.12      100.95      6.91 o 
   1   8   4      636.55      633.37      9.70 o 
   2   8   4        5.78        4.17      5.06 o 
   3   8   4       24.61       17.11      5.45 o 
   4   8   4      403.06      402.70      8.04 o 
   5   8   4      202.79      195.96      8.38 o 
   6   8   4       13.54       13.67      8.28 o 
   7   8   4      282.47      275.42     11.58 o 
   8   8   4      152.47      151.43     12.28 o 
   9   8   4       16.17        9.32     12.18 o 
  10   8   4       75.76       75.32     13.57 o 
  11   8   4        5.66       22.12     49.20 o 
 -11   9   4       57.74       55.73     30.01 o 
 -10   9   4       48.20       50.68     15.35 o 
  -9   9   4       64.35       61.04     13.11 o 
  -8   9   4       28.67       30.10     11.82 o 
  -7   9   4       21.65       29.09      9.33 o 
  -6   9   4      264.26      298.92     11.07 o 
  -5   9   4      243.22      214.87      9.87 o 
  -4   9   4      208.95      192.85      9.27 o 
  -3   9   4      787.06      817.02     11.59 o 
  -2   9   4      584.84      595.12      8.84 o 
  -1   9   4      624.58      636.94      9.20 o 
   0   9   4       25.90       12.56      6.12 o 
   1   9   4       26.69       28.71      6.12 o 
   2   9   4     1717.54     1710.00     16.20 o 
   3   9   4      543.32      536.18     11.09 o 
   4   9   4      647.90      633.90     12.09 o 
   5   9   4       39.59       36.86      8.82 o 
   6   9   4      204.87      208.47     13.80 o 
   7   9   4      349.74      355.85     14.93 o 
   8   9   4      276.23      282.36     16.05 o 
   9   9   4      267.66      314.56     18.17 o 
  10   9   4      110.91       99.31     47.45 o 
  -9  10   4      110.80      115.06     16.27 o 
  -8  10   4       19.43       17.94     13.96 o 
  -7  10   4       36.87       32.82     10.47 o 
  -6  10   4       21.92       20.23      9.83 o 
  -5  10   4        2.58        1.57      8.81 o 
  -4  10   4       53.30       55.77      8.82 o 
  -3  10   4       26.68       25.98      8.44 o 
  -2  10   4      240.63      209.35      9.35 o 
  -1  10   4       50.78       44.66      7.26 o 
   0  10   4        8.47        7.44      7.20 o 
   1  10   4       77.99       73.41      7.73 o 
   2  10   4        9.52        2.87      7.59 o 
   3  10   4       56.53       53.65      8.66 o 
   4  10   4      124.32      121.83     10.99 o 
   5  10   4      154.04      154.24     11.96 o 
   6  10   4      268.97      264.72     16.19 o 
   7  10   4      263.68      263.41     16.99 o 
   8  10   4      181.85      194.64     18.50 o 
   9  10   4       37.49       44.24     41.19 o 
  -8  11   4       31.35       28.07     17.69 o 
  -7  11   4      127.94      144.17     15.14 o 
  -6  11   4       50.98       47.16     11.37 o 
  -5  11   4      483.15      533.78     13.19 o 
  -4  11   4      108.67      106.17     10.81 o 
  -3  11   4      178.55      179.78     12.50 o 
  -2  11   4      249.10      236.69     13.03 o 
  -1  11   4       62.91       52.95     10.17 o 
   0  11   4       92.14       94.29     10.11 o 
   1  11   4      265.71      249.98     12.35 o 
   2  11   4       16.05       13.90      8.67 o 
   3  11   4       21.05       13.22     11.08 o 
   4  11   4      120.87      123.36     13.03 o 
   5  11   4       20.44       19.95     13.95 o 
   6  11   4       75.05       75.88     15.54 o 
   7  11   4       15.41       -0.24     26.15 o 
   8  11   4      298.38      310.37     49.50 o 
  -7  12   4       61.39       58.19     27.91 o 
  -6  12   4       86.53       94.97     16.27 o 
  -5  12   4       83.97      109.13     14.42 o 
  -4  12   4      122.21      124.53     13.96 o 
  -3  12   4       99.87      117.66     13.71 o 
  -2  12   4       41.69       41.95     13.91 o 
  -1  12   4       48.87       44.90     13.29 o 
   0  12   4       45.66       62.77     13.07 o 
   1  12   4       44.29       46.15     11.88 o 
   2  12   4       47.50       53.15     12.05 o 
   3  12   4      126.79      150.53     14.14 o 
   4  12   4      116.06      125.00     15.26 o 
   5  12   4       64.27       53.85     24.80 o 
   6  12   4      162.85      180.37     44.92 o 
  -2  13   4       75.32       86.55     32.22 o 
  -1  13   4        7.65       18.60     23.95 o 
   0  13   4      137.82      129.93     19.02 o 
   1  13   4       12.46       14.00     28.67 o 
   2  13   4       57.15       55.60     27.90 o 
   3  13   4       80.92      116.72     41.61 o 
 -14   0   5        8.89        9.72     27.80 o 
 -13   0   5      103.88       94.47     19.51 o 
 -12   0   5       25.61       27.08     13.53 o 
 -11   0   5      158.15      150.43     11.87 o 
 -10   0   5       16.11       12.46     10.12 o 
  -9   0   5      177.25      176.49      8.15 o 
  -8   0   5       46.45       38.89      5.24 o 
  -7   0   5      427.58      429.45      7.79 o 
  -6   0   5      648.03      592.14      6.41 o 
  -5   0   5      651.68      670.98      6.28 o 
  -4   0   5        6.80        1.30      2.33 o 
  -3   0   5     1820.97     1809.35      8.84 o 
  -2   0   5     1252.02     1209.23      7.81 o 
  -1   0   5     1076.60     1027.01      9.67 o 
   0   0   5     1875.30     1774.49      9.66 o 
   1   0   5      172.48      174.32      3.30 o 
   2   0   5        9.81        9.19      2.37 o 
   3   0   5      321.40      334.08      3.73 o 
   4   0   5     1126.27     1108.36      8.24 o 
   5   0   5      520.39      571.46      6.71 o 
   6   0   5      357.86      365.50      6.48 o 
   7   0   5      383.02      419.44      8.84 o 
   8   0   5      275.45      233.23      9.21 o 
   9   0   5      165.37      147.25     11.94 o 
  10   0   5       46.64       52.51     12.39 o 
  11   0   5      279.28      276.74     16.47 o 
  12   0   5        3.55       16.32     15.40 o 
  13   0   5      280.96      242.82     20.87 o 
 -14   1   5      115.08      118.42     16.26 o 
 -13   1   5       83.44       99.09     12.41 o 
 -12   1   5      180.70      166.49     11.74 o 
 -11   1   5        2.15        5.97      8.52 o 
 -10   1   5       93.01       86.83      7.32 o 
  -9   1   5       88.53       86.70      5.90 o 
  -8   1   5       80.79       86.75      4.78 o 
  -7   1   5      270.22      303.40      4.14 o 
  -6   1   5     1431.90     1542.18     10.17 o 
  -5   1   5     1419.17     1576.38      6.57 o 
  -4   1   5     3581.70     3717.69      9.12 o 
  -3   1   5     3086.81     3093.59      8.22 o 
  -2   1   5     1413.22     1371.46      4.75 o 
  -1   1   5    14426.78    13606.75     21.38 o 
   0   1   5     6575.60     6116.61     10.34 o 
   1   1   5     1721.47     1655.02      5.36 o 
   2   1   5     1127.62     1069.89      4.63 o 
   3   1   5     1391.30     1500.71      5.38 o 
   4   1   5     5858.11     6174.40     13.88 o 
   5   1   5     2182.87     2364.87      9.61 o 
   6   1   5      704.77      744.80      6.68 o 
   7   1   5       90.81       81.00      4.84 o 
   8   1   5      656.40      671.10      8.88 o 
   9   1   5      278.32      287.49      8.13 o 
  10   1   5      289.30      280.19     10.65 o 
  11   1   5       23.75       11.81      9.51 o 
  12   1   5       24.96       29.53     10.73 o 
  13   1   5       80.31       73.75     13.61 o 
 -14   2   5       34.75       25.59     15.97 o 
 -13   2   5        0.32       -1.29     12.44 o 
 -12   2   5      198.29      199.46     13.36 o 
 -11   2   5        3.29        1.47      7.88 o 
 -10   2   5      412.44      395.88      8.33 o 
  -9   2   5      166.70      160.73      7.00 o 
  -8   2   5       72.33       68.93      4.75 o 
  -7   2   5       52.26       47.37      3.23 o 
  -6   2   5      851.82      914.97      6.20 o 
  -5   2   5      907.42     1002.35      5.39 o 
  -4   2   5      517.95      504.98      3.81 o 
  -3   2   5     2080.94     2096.83      7.00 o 
  -2   2   5     1953.87     1944.12      6.27 o 
  -1   2   5     2652.39     2574.72      7.05 o 
   0   2   5      890.63      876.23      4.28 o 
   1   2   5      447.67      439.99      3.33 o 
   2   2   5       43.97       45.09      2.08 o 
   3   2   5     2633.01     2748.10     10.09 o 
   4   2   5       21.24       26.40      2.20 o 
   5   2   5      394.23      394.52      3.99 o 
   6   2   5      332.73      352.03      5.53 o 
   7   2   5      670.95      650.10      7.55 o 
   8   2   5     1562.32     1609.34     13.00 o 
   9   2   5       19.63       17.53      6.28 o 
  10   2   5        6.33       -1.19      7.59 o 
  11   2   5      151.95      153.33     10.67 o 
  12   2   5      104.37      101.10     11.95 o 
  13   2   5       81.93       71.32     16.08 o 
 -14   3   5       37.32       49.64     16.32 o 
 -13   3   5      129.35      139.30     13.76 o 
 -12   3   5      159.31      136.54     12.30 o 
 -11   3   5      120.23      112.30      9.83 o 
 -10   3   5       94.15       95.62      7.04 o 
  -9   3   5      114.59       96.96      6.28 o 
  -8   3   5      411.95      423.56      6.64 o 
  -7   3   5      274.74      281.56      4.39 o 
  -6   3   5       77.64       90.81      3.50 o 
  -5   3   5     1604.30     1638.22      7.74 o 
  -4   3   5      779.47      848.12      5.01 o 
  -3   3   5     3165.00     3341.54     10.48 o 
  -2   3   5     3625.95     3718.40     10.58 o 
  -1   3   5     2468.49     2480.94      6.66 o 
   0   3   5      965.28      910.16      4.75 o 
   1   3   5      105.60      103.64      2.58 o 
   2   3   5      798.97      760.51      4.31 o 
   3   3   5     1161.59     1236.68      7.50 o 
   4   3   5      203.22      223.23      3.31 o 
   5   3   5      674.16      689.75      5.77 o 
   6   3   5       62.75       61.29      4.30 o 
   7   3   5      199.59      184.16      6.08 o 
   8   3   5      111.90      108.21      6.47 o 
   9   3   5      931.69      950.29     11.22 o 
  10   3   5      754.95      779.19     12.01 o 
  11   3   5      233.18      233.98     12.08 o 
  12   3   5       67.77       70.39     14.06 o 
  13   3   5       71.93       68.81     28.75 o 
 -14   4   5       24.23       24.60     22.37 o 
 -13   4   5       34.39       28.64     13.68 o 
 -12   4   5        6.05       14.75     11.30 o 
 -11   4   5       47.73       42.65      8.47 o 
 -10   4   5      105.27       99.41      8.03 o 
  -9   4   5      237.79      229.11      7.66 o 
  -8   4   5       62.65       66.31      5.03 o 
  -7   4   5      199.39      189.06      4.47 o 
  -6   4   5      350.86      355.93      4.58 o 
  -5   4   5      600.88      636.32      5.41 o 
  -4   4   5     2514.07     2716.42      9.86 o 
  -3   4   5      470.44      517.27      4.45 o 
  -2   4   5      442.11      461.59      4.09 o 
  -1   4   5      204.19      205.49      3.10 o 
   0   4   5     1415.36     1488.59      7.38 o 
   1   4   5      820.83      829.35      5.57 o 
   2   4   5      850.86      900.80      5.34 o 
   3   4   5      372.77      417.08      3.88 o 
   4   4   5      440.87      484.02      4.59 o 
   5   4   5      590.43      615.06      5.50 o 
   6   4   5     1252.40     1254.00      9.88 o 
   7   4   5        6.83        5.87      4.66 o 
   8   4   5      814.09      808.03     11.86 o 
   9   4   5      254.10      240.09     10.92 o 
  10   4   5       17.81       21.70      9.11 o 
  11   4   5       21.05       23.45     11.29 o 
  12   4   5        2.18        4.87     13.84 o 
 -13   5   5        9.95       13.58     16.03 o 
 -12   5   5      322.56      328.79     16.03 o 
 -11   5   5       51.55       58.32     10.43 o 
 -10   5   5      134.82      111.23      9.58 o 
  -9   5   5      164.28      150.85      8.58 o 
  -8   5   5       11.93       12.44      5.18 o 
  -7   5   5        6.36        4.99      4.07 o 
  -6   5   5      153.49      157.90      4.37 o 
  -5   5   5     1047.71     1119.10      8.24 o 
  -4   5   5      267.51      268.67      4.00 o 
  -3   5   5      387.08      433.94      4.47 o 
  -2   5   5     1105.71     1200.28      6.13 o 
  -1   5   5     1119.56     1154.82      6.77 o 
   0   5   5     1311.16     1302.76      6.91 o 
   1   5   5      498.62      545.03      4.66 o 
   2   5   5       43.17       44.53      3.32 o 
   3   5   5     1287.61     1355.37      9.18 o 
   4   5   5      647.52      629.88      6.52 o 
   5   5   5      312.08      305.93      5.37 o 
   6   5   5      245.92      233.79      6.44 o 
   7   5   5     1246.84     1251.70     12.78 o 
   8   5   5      382.44      384.43      9.63 o 
   9   5   5      189.41      187.41     10.35 o 
  10   5   5       14.22       14.38     10.13 o 
  11   5   5      185.97      189.39     13.43 o 
  12   5   5        1.38       -3.11     14.70 o 
 -13   6   5      167.26      171.93     19.41 o 
 -12   6   5       12.01        4.84     14.01 o 
 -11   6   5       86.42       77.69     11.04 o 
 -10   6   5      345.71      374.38     11.79 o 
  -9   6   5        3.43        1.98      8.10 o 
  -8   6   5      390.81      378.57      7.71 o 
  -7   6   5      249.44      256.13      5.81 o 
  -6   6   5       48.79       49.76      4.48 o 
  -5   6   5       57.40       56.68      4.53 o 
  -4   6   5      203.51      213.56      4.82 o 
  -3   6   5     1428.16     1546.11      8.27 o 
  -2   6   5      722.07      732.36      6.08 o 
  -1   6   5       12.63        8.91      2.96 o 
   0   6   5      942.00      949.73      7.00 o 
   1   6   5      116.99      111.22      4.05 o 
   2   6   5      249.95      263.00      5.05 o 
   3   6   5      143.02      150.48      4.98 o 
   4   6   5       48.14       43.33      4.32 o 
   5   6   5      797.13      825.12      8.80 o 
   6   6   5      234.12      232.81      7.30 o 
   7   6   5       68.07       70.66      6.92 o 
   8   6   5      313.16      313.55      9.92 o 
   9   6   5       38.37       35.88      8.44 o 
  10   6   5       31.33       36.29      9.85 o 
  11   6   5       40.02       46.12     12.31 o 
  12   6   5       41.91       66.89     40.41 o 
 -12   7   5        4.89       -4.08     16.44 o 
 -11   7   5       31.88       20.54     12.25 o 
 -10   7   5       52.75       64.20     10.50 o 
  -9   7   5       51.22       46.84      8.66 o 
  -8   7   5       45.19       40.58      7.04 o 
  -7   7   5      119.39      117.30      7.07 o 
  -6   7   5      348.17      357.99      7.55 o 
  -5   7   5      161.83      157.99      6.54 o 
  -4   7   5      235.68      246.11      6.40 o 
  -3   7   5      141.33      134.75      5.52 o 
  -2   7   5      622.16      671.67      7.08 o 
  -1   7   5      160.85      148.02      4.65 o 
   0   7   5      179.16      177.64      4.71 o 
   1   7   5       98.12       81.77      4.90 o 
   2   7   5      354.91      353.35      6.08 o 
   3   7   5      287.33      271.10      5.97 o 
   4   7   5     1116.95     1145.67     10.22 o 
   5   7   5      204.28      208.74      6.82 o 
   6   7   5      953.26      947.34     12.85 o 
   7   7   5      525.25      548.96     11.15 o 
   8   7   5       11.54       19.04      8.57 o 
   9   7   5       22.73       20.66      9.82 o 
  10   7   5      255.99      264.03     13.96 o 
  11   7   5       13.93        5.09     16.34 o 
 -12   8   5       20.92       15.92     30.59 o 
 -11   8   5      126.64      137.78     16.74 o 
 -10   8   5       27.31       29.70     13.13 o 
  -9   8   5       28.06       22.61      9.95 o 
  -8   8   5       18.84       22.69      8.29 o 
  -7   8   5       37.46       30.77      7.42 o 
  -6   8   5       50.92       41.02      6.20 o 
  -5   8   5      113.90      117.25      8.02 o 
  -4   8   5       29.88       28.41      5.69 o 
  -3   8   5      114.45      115.41      6.39 o 
  -2   8   5      159.82      177.69      6.18 o 
  -1   8   5      554.28      586.95      7.74 o 
   0   8   5      453.21      434.74      7.91 o 
   1   8   5      114.17      107.88      6.61 o 
   2   8   5      132.48      124.22      6.96 o 
   3   8   5      504.49      497.90      8.49 o 
   4   8   5       47.49       43.70      6.05 o 
   5   8   5        6.09        1.53      6.65 o 
   6   8   5      365.21      354.58     11.07 o 
   7   8   5       12.20       11.77     10.08 o 
   8   8   5      267.63      261.62     13.47 o 
   9   8   5       91.46       87.92     12.72 o 
  10   8   5      207.37      221.97     16.73 o 
 -11   9   5       40.85       49.64     30.43 o 
 -10   9   5       57.18       67.86     16.00 o 
  -9   9   5       65.64       65.17     13.74 o 
  -8   9   5       96.99       94.54     11.71 o 
  -7   9   5       75.02       79.48      9.59 o 
  -6   9   5      159.07      166.56      9.41 o 
  -5   9   5      118.52      105.98      7.58 o 
  -4   9   5        2.03       -1.49      6.40 o 
  -3   9   5       83.67       83.90      7.00 o 
  -2   9   5       90.06       79.00      6.25 o 
  -1   9   5      225.18      233.18      7.68 o 
   0   9   5      191.14      176.79      8.05 o 
   1   9   5      109.15      109.73      7.32 o 
   2   9   5      137.06      130.99      7.65 o 
   3   9   5      851.01      833.44     12.08 o 
   4   9   5       23.39       16.58      9.10 o 
   5   9   5       54.31       44.89      9.27 o 
   6   9   5      785.54      796.57     14.70 o 
   7   9   5        9.19       11.91     11.56 o 
   8   9   5       13.10        6.89     13.32 o 
   9   9   5      174.98      184.94     17.12 o 
  10   9   5      184.07      193.89     33.65 o 
  -9  10   5       43.34       37.00     15.95 o 
  -8  10   5        5.89       -2.08     12.78 o 
  -7  10   5      106.73       99.94     11.22 o 
  -6  10   5       62.27       57.14      9.99 o 
  -5  10   5       62.80       57.42      8.95 o 
  -4  10   5      180.83      202.87     10.79 o 
  -3  10   5       37.02       38.00      7.70 o 
  -2  10   5      196.53      183.70      9.12 o 
  -1  10   5       87.10       77.28      7.90 o 
   0  10   5       90.14       72.68      8.09 o 
   1  10   5      161.00      152.21      9.45 o 
   2  10   5        6.14        6.95      7.76 o 
   3  10   5       20.92       20.07      8.23 o 
   4  10   5       75.98       68.86     10.48 o 
   5  10   5        0.09       -0.43     10.60 o 
   6  10   5       74.96       80.77     13.64 o 
   7  10   5      207.48      197.14     17.72 o 
   8  10   5       65.37       78.63     17.86 o 
   9  10   5      158.53      154.27     50.23 o 
  -8  11   5       12.09       10.45     17.12 o 
  -7  11   5       91.17       81.01     13.24 o 
  -6  11   5       11.00        7.05     11.52 o 
  -5  11   5        0.97       -2.21     10.53 o 
  -4  11   5        5.57        1.69     10.20 o 
  -3  11   5        6.11        3.88     10.68 o 
  -2  11   5       40.45       38.56     10.96 o 
  -1  11   5        7.65        7.96      9.33 o 
   0  11   5       75.18       71.55     10.05 o 
   1  11   5       11.99       14.72      9.56 o 
   2  11   5        5.78       -0.38      8.96 o 
   3  11   5       21.00       18.82     10.86 o 
   4  11   5        2.53       -0.96     11.77 o 
   5  11   5      218.92      231.79     15.59 o 
   6  11   5      126.37      145.10     16.76 o 
   7  11   5       10.68       17.70     39.38 o 
  -7  12   5      129.80      144.04     25.58 o 
  -6  12   5       47.13       58.72     16.51 o 
  -5  12   5       32.32       41.88     14.34 o 
  -4  12   5       18.70       35.33     13.05 o 
  -3  12   5       13.69       16.45     12.56 o 
  -2  12   5       22.43       16.96     13.35 o 
  -1  12   5       80.66       73.21     12.78 o 
   0  12   5      190.76      203.71     13.92 o 
   1  12   5       30.33       31.24     11.93 o 
   2  12   5       70.87       55.72     12.52 o 
   3  12   5       50.33       51.87     13.13 o 
   4  12   5      384.61      431.24     18.55 o 
   5  12   5        0.08       -5.65     21.94 o 
  -2  13   5       30.30        4.71     42.91 o 
  -1  13   5      311.72      347.73     28.35 o 
   0  13   5       33.09       34.69     23.93 o 
   1  13   5       26.37       39.83     28.32 o 
   2  13   5       19.02       27.07     42.53 o 
 -14   0   6       51.14       55.82     21.12 o 
 -13   0   6      243.33      199.10     20.69 o 
 -12   0   6      725.60      707.80     19.47 o 
 -11   0   6       54.64       40.62     11.72 o 
 -10   0   6      929.89      907.44     14.38 o 
  -9   0   6      107.74       91.74      7.76 o 
  -8   0   6      412.28      414.30      8.22 o 
  -7   0   6     2670.24     2738.93     17.37 o 
  -6   0   6      194.47      187.65      4.27 o 
  -5   0   6      593.57      615.78      6.90 o 
  -4   0   6       47.29       50.34      2.89 o 
  -3   0   6      409.22      383.17      7.08 o 
  -2   0   6     1779.01     1765.29      9.90 o 
  -1   0   6      129.71      128.40      3.40 o 
   0   0   6     1908.40     1847.38      9.36 o 
   1   0   6     2578.91     2512.99     13.57 o 
   2   0   6      472.15      469.58      4.95 o 
   3   0   6     2049.21     2067.12     10.40 o 
   4   0   6       77.59       98.75      3.97 o 
   5   0   6       32.74       42.26      3.95 o 
   6   0   6      232.45      247.42      5.59 o 
   7   0   6      380.92      390.45      8.17 o 
   8   0   6        0.08       -3.11      7.56 o 
   9   0   6       17.02       10.92      8.55 o 
  10   0   6       47.50       35.19     10.68 o 
  11   0   6      241.28      242.58     16.95 o 
  12   0   6        4.64       -0.78     16.40 o 
  13   0   6       50.77       65.94     20.52 o 
 -15   1   6       54.34       47.53     44.33 o 
 -14   1   6       26.87       22.30     15.07 o 
 -13   1   6        7.07       -1.67     10.88 o 
 -12   1   6      144.53      138.96     11.34 o 
 -11   1   6      921.54      887.35     12.86 o 
 -10   1   6     1097.23     1051.66     12.13 o 
  -9   1   6      302.94      292.54      6.99 o 
  -8   1   6       40.78       36.58      4.09 o 
  -7   1   6       32.23       29.74      3.36 o 
  -6   1   6       23.24       21.19      2.47 o 
  -5   1   6      125.55      123.17      2.55 o 
  -4   1   6      449.19      439.22      3.80 o 
  -3   1   6     1103.28     1122.36      6.71 o 
  -2   1   6       62.91       55.03      2.03 o 
  -1   1   6      491.51      494.41      3.46 o 
   0   1   6     1031.70     1022.97      4.13 o 
   1   1   6     1887.33     1834.22      6.51 o 
   2   1   6     2115.38     2196.25      8.05 o 
   3   1   6       80.61       75.55      2.14 o 
   4   1   6     3132.60     3213.26      9.29 o 
   5   1   6       33.29       34.36      2.84 o 
   6   1   6       14.61       13.93      3.35 o 
   7   1   6      252.12      233.55      5.95 o 
   8   1   6      622.89      629.81      8.76 o 
   9   1   6       96.73       93.63      6.96 o 
  10   1   6      189.24      187.49      9.62 o 
  11   1   6       77.46       77.63      9.57 o 
  12   1   6       57.67       73.76     11.42 o 
  13   1   6       94.57       91.43     15.78 o 
 -14   2   6       12.03        5.16     15.27 o 
 -13   2   6       34.44       32.22     12.11 o 
 -12   2   6      438.91      429.25     12.94 o 
 -11   2   6       99.70       90.99      8.12 o 
 -10   2   6      229.57      208.35      8.94 o 
  -9   2   6      381.20      369.61      7.45 o 
  -8   2   6      111.01      115.45      4.83 o 
  -7   2   6       51.38       52.33      3.32 o 
  -6   2   6     1641.64     1755.40      9.47 o 
  -5   2   6       29.84       24.11      2.26 o 
  -4   2   6      693.21      747.60      4.39 o 
  -3   2   6       95.38      122.50      2.37 o 
  -2   2   6      301.78      305.86      2.82 o 
  -1   2   6      780.16      748.24      3.99 o 
   0   2   6      554.55      510.12      3.38 o 
   1   2   6     1715.66     1723.44      6.35 o 
   2   2   6      104.41      116.85      2.32 o 
   3   2   6      441.97      439.73      3.76 o 
   4   2   6      603.97      661.56      4.26 o 
   5   2   6     1187.81     1296.02      7.95 o 
   6   2   6      284.41      284.62      5.27 o 
   7   2   6      911.24      939.05      9.00 o 
   8   2   6      432.73      438.78      7.95 o 
   9   2   6      178.28      158.39      8.36 o 
  10   2   6      122.00      124.43      8.75 o 
  11   2   6      226.27      251.67     11.91 o 
  12   2   6       39.96       47.44     12.48 o 
  13   2   6       85.09       90.89     19.46 o 
 -14   3   6       27.54       28.01     16.39 o 
 -13   3   6       98.00      109.37     14.04 o 
 -12   3   6       16.17       12.05     11.25 o 
 -11   3   6      146.51      143.03      9.48 o 
 -10   3   6      218.38      195.70      8.18 o 
  -9   3   6      245.23      223.30      7.87 o 
  -8   3   6       99.59       82.84      5.05 o 
  -7   3   6       43.63       43.19      3.77 o 
  -6   3   6      215.35      205.22      3.61 o 
  -5   3   6      635.95      652.91      4.94 o 
  -4   3   6      453.16      506.50      4.37 o 
  -3   3   6     1173.25     1234.43      6.08 o 
  -2   3   6       90.35      114.53      2.32 o 
  -1   3   6       36.37       35.78      2.04 o 
   0   3   6     1443.00     1605.77      7.97 o 
   1   3   6     1263.55     1303.49      5.93 o 
   2   3   6     1717.28     1784.34      6.54 o 
   3   3   6     3995.17     4183.78     17.71 o 
   4   3   6     1871.42     1973.23      8.09 o 
   5   3   6      848.67      903.86      6.86 o 
   6   3   6      319.46      302.19      5.65 o 
   7   3   6       12.07        9.80      4.46 o 
   8   3   6       43.87       35.73      5.79 o 
   9   3   6       50.72       43.81      7.56 o 
  10   3   6       72.09       72.99      9.04 o 
  11   3   6      127.89      135.22     12.26 o 
  12   3   6      178.79      218.85     15.82 o 
  13   3   6       59.06       65.49     38.90 o 
 -14   4   6       19.15       12.45     28.55 o 
 -13   4   6       85.17       89.67     14.39 o 
 -12   4   6       50.41       54.56     11.33 o 
 -11   4   6      143.58      135.77     10.01 o 
 -10   4   6       29.78       23.39      6.81 o 
  -9   4   6      146.60      132.09      7.74 o 
  -8   4   6      122.12       95.62      5.31 o 
  -7   4   6       13.85       16.49      3.85 o 
  -6   4   6      227.49      231.48      4.01 o 
  -5   4   6      317.56      342.74      3.98 o 
  -4   4   6     1187.84     1295.56      7.38 o 
  -3   4   6      465.18      524.07      4.51 o 
  -2   4   6     1003.17     1116.75      5.65 o 
  -1   4   6      983.71     1075.99      6.30 o 
   0   4   6     1452.71     1485.43      6.66 o 
   1   4   6      349.17      330.54      3.88 o 
   2   4   6     3288.48     3459.58     11.62 o 
   3   4   6      267.41      241.77      3.41 o 
   4   4   6      554.09      580.88      4.79 o 
   5   4   6      742.21      800.60      6.71 o 
   6   4   6       65.75       85.83      5.47 o 
   7   4   6      237.53      219.39      7.60 o 
   8   4   6      585.34      563.73     10.44 o 
   9   4   6       57.65       56.92      8.30 o 
  10   4   6      140.23      143.87     10.62 o 
  11   4   6       18.65       14.93     11.64 o 
  12   4   6       89.26       85.52     15.86 o 
  13   4   6       30.94       47.07     43.08 o 
 -13   5   6      164.03      178.78     18.10 o 
 -12   5   6      178.23      188.11     14.35 o 
 -11   5   6       68.75       53.72     10.94 o 
 -10   5   6      105.59      107.83      9.42 o 
  -9   5   6      171.29      172.80      8.07 o 
  -8   5   6      149.11      154.77      5.87 o 
  -7   5   6      104.18      108.37      4.92 o 
  -6   5   6      112.33      108.40      4.60 o 
  -5   5   6      269.09      293.76      4.57 o 
  -4   5   6      323.83      330.05      4.33 o 
  -3   5   6      653.70      699.63      5.25 o 
  -2   5   6      146.10      135.86      3.18 o 
  -1   5   6     2665.52     2784.18     10.77 o 
   0   5   6     2149.48     2274.79     10.11 o 
   1   5   6     1852.49     2014.49      9.47 o 
   2   5   6       53.90       43.09      3.51 o 
   3   5   6      198.47      189.50      4.39 o 
   4   5   6      581.82      640.37      6.71 o 
   5   5   6      541.44      543.56      7.21 o 
   6   5   6      280.93      292.15      6.94 o 
   7   5   6      318.86      303.64      8.22 o 
   8   5   6      140.26      133.28      8.10 o 
   9   5   6       23.37       28.76      8.62 o 
  10   5   6       71.33       68.59     10.79 o 
  11   5   6       62.90       80.27     12.76 o 
  12   5   6       14.29       10.67     22.51 o 
 -13   6   6       45.87       41.47     18.17 o 
 -12   6   6       42.45       36.68     13.40 o 
 -11   6   6       18.23       25.71     10.67 o 
 -10   6   6       53.63       52.10      9.30 o 
  -9   6   6      376.88      359.36     10.04 o 
  -8   6   6       68.92       72.43      6.20 o 
  -7   6   6       18.33       12.67      4.87 o 
  -6   6   6      207.07      199.88      5.25 o 
  -5   6   6      154.23      153.05      5.09 o 
  -4   6   6      159.39      159.24      4.37 o 
  -3   6   6      876.45      941.63      6.84 o 
  -2   6   6      378.93      413.72      4.93 o 
  -1   6   6      110.23      105.76      4.05 o 
   0   6   6       12.66       11.78      3.09 o 
   1   6   6      333.44      360.93      5.55 o 
   2   6   6      417.06      419.24      6.04 o 
   3   6   6      263.68      276.40      5.48 o 
   4   6   6      312.28      300.46      5.56 o 
   5   6   6      503.04      503.76      7.93 o 
   6   6   6       98.99       94.07      7.06 o 
   7   6   6      603.79      609.50      9.60 o 
   8   6   6      453.33      462.99     10.38 o 
   9   6   6       74.80       67.20      9.56 o 
  10   6   6       60.53       62.90     10.65 o 
  11   6   6        3.88        3.95     12.73 o 
  12   6   6       44.83       39.86     44.32 o 
 -12   7   6       34.38       29.09     15.31 o 
 -11   7   6       50.83       50.42     12.46 o 
 -10   7   6      173.26      167.90     12.17 o 
  -9   7   6      110.06      104.19      9.22 o 
  -8   7   6       57.87       52.68      7.22 o 
  -7   7   6       72.52       81.18      6.36 o 
  -6   7   6       86.74       85.15      6.12 o 
  -5   7   6       77.08       74.95      5.54 o 
  -4   7   6       64.80       57.61      4.72 o 
  -3   7   6      228.09      218.63      5.53 o 
  -2   7   6       35.17       36.37      3.78 o 
  -1   7   6      365.42      386.95      5.44 o 
   0   7   6      682.21      709.69      7.32 o 
   1   7   6      260.34      261.63      5.60 o 
   2   7   6      537.90      539.65      7.21 o 
   3   7   6      803.18      792.12      8.65 o 
   4   7   6      595.71      599.45      7.59 o 
   5   7   6        7.22        8.01      5.82 o 
   6   7   6       60.51       49.56      7.39 o 
   7   7   6       90.51       97.91      9.50 o 
   8   7   6      222.69      253.48     12.94 o 
   9   7   6       79.38       73.30     10.07 o 
  10   7   6       90.07      106.46     12.24 o 
  11   7   6       15.94       25.86     20.60 o 
 -12   8   6       71.35       71.48     31.42 o 
 -11   8   6       33.12       35.69     15.82 o 
 -10   8   6      231.46      257.48     15.31 o 
  -9   8   6      208.67      222.69     13.13 o 
  -8   8   6      152.96      159.63     10.05 o 
  -7   8   6        3.49       -1.02      7.02 o 
  -6   8   6       22.85       17.63      6.67 o 
  -5   8   6       56.07       60.86      6.56 o 
  -4   8   6       59.10       55.07      6.25 o 
  -3   8   6      267.89      251.50      7.12 o 
  -2   8   6      510.76      542.65      7.60 o 
  -1   8   6        4.46        3.75      5.15 o 
   0   8   6      122.11      120.31      6.18 o 
   1   8   6      532.18      518.71      7.99 o 
   2   8   6      112.58      113.62      6.17 o 
   3   8   6       41.28       30.03      5.43 o 
   4   8   6       29.21       22.77      6.63 o 
   5   8   6      349.22      362.66      9.42 o 
   6   8   6      348.14      331.30     11.16 o 
   7   8   6      351.15      353.97     12.72 o 
   8   8   6        5.98        6.75     10.87 o 
   9   8   6       81.87       85.92     13.07 o 
  10   8   6      317.50      357.56     18.79 o 
 -11   9   6       26.01       34.80     29.81 o 
 -10   9   6      118.99      139.45     18.16 o 
  -9   9   6        6.85        6.62     13.56 o 
  -8   9   6       40.50       42.41     11.53 o 
  -7   9   6      144.86      159.70     10.60 o 
  -6   9   6      247.64      261.83     10.16 o 
  -5   9   6       63.27       45.73      7.67 o 
  -4   9   6      127.79      112.10      7.76 o 
  -3   9   6      100.11       96.85      7.61 o 
  -2   9   6        9.87        8.87      6.02 o 
  -1   9   6      287.71      304.78      8.38 o 
   0   9   6      125.38      117.21      7.86 o 
   1   9   6      500.11      516.87      9.24 o 
   2   9   6      198.59      183.56      8.65 o 
   3   9   6        7.70        0.64      7.46 o 
   4   9   6      259.34      229.61     11.52 o 
   5   9   6       53.58       55.63      9.09 o 
   6   9   6       93.48       94.12     11.66 o 
   7   9   6        4.21        7.01     11.98 o 
   8   9   6      306.40      314.07     17.81 o 
   9   9   6      113.58       87.70     18.19 o 
 -10  10   6        8.68        1.87     30.69 o 
  -9  10   6       82.23       77.16     16.80 o 
  -8  10   6       53.81       52.95     13.10 o 
  -7  10   6       31.97       36.80     11.04 o 
  -6  10   6        6.43       10.05      9.72 o 
  -5  10   6      118.33      121.53      9.73 o 
  -4  10   6        9.31       13.68      7.73 o 
  -3  10   6      141.32      142.11      9.97 o 
  -2  10   6      123.03      123.59      9.06 o 
  -1  10   6       45.40       49.30      7.83 o 
   0  10   6       27.70       19.33      7.56 o 
   1  10   6      121.34      124.38      9.13 o 
   2  10   6      185.30      180.70      9.81 o 
   3  10   6       67.32       58.06      8.63 o 
   4  10   6       80.86       90.10     10.47 o 
   5  10   6       70.23       61.59     11.50 o 
   6  10   6       57.13       45.69     13.21 o 
   7  10   6       88.23      114.58     15.32 o 
   8  10   6        8.74       12.21     37.22 o 
  -8  11   6       53.29       33.36     15.95 o 
  -7  11   6      109.52      117.17     13.78 o 
  -6  11   6        8.96       10.19     11.42 o 
  -5  11   6       90.95       75.46     10.86 o 
  -4  11   6      126.36      112.59     11.53 o 
  -3  11   6       94.56      112.27     11.33 o 
  -2  11   6      184.81      203.45     14.20 o 
  -1  11   6       73.64       77.47      9.70 o 
   0  11   6      236.71      241.70     11.56 o 
   1  11   6       18.51       20.22      8.78 o 
   2  11   6      219.09      213.61     11.62 o 
   3  11   6      108.91      123.69     12.69 o 
   4  11   6      102.60      111.25     13.56 o 
   5  11   6       47.17       43.82     13.35 o 
   6  11   6        1.31      -15.93     16.82 o 
   7  11   6      139.53      161.23     49.44 o 
  -7  12   6       17.92       18.82     28.60 o 
  -6  12   6       58.07       65.48     20.14 o 
  -5  12   6       67.06       77.05     15.04 o 
  -4  12   6        7.27        2.91     13.14 o 
  -3  12   6       36.45       49.54     14.10 o 
  -2  12   6        9.89       13.95     13.95 o 
  -1  12   6        6.95        7.12     11.28 o 
   0  12   6        6.22        0.37     11.47 o 
   1  12   6       32.43       46.88     11.49 o 
   2  12   6       38.28       32.54     12.24 o 
   3  12   6       80.68       97.72     14.17 o 
   4  12   6      100.90      132.64     15.97 o 
   5  12   6       86.74       78.73     37.27 o 
  -2  13   6        7.16       -2.20     43.58 o 
  -1  13   6      136.66      148.41     31.27 o 
   0  13   6       15.41       24.70     22.96 o 
   1  13   6       34.79       54.11     23.14 o 
   2  13   6        3.80      -29.72     40.66 o 
 -14   0   7      158.43      158.46     22.84 o 
 -13   0   7       39.83       30.12     18.69 o 
 -12   0   7      232.34      245.45     20.14 o 
 -11   0   7      541.50      472.26     13.85 o 
 -10   0   7      214.02      152.20     10.31 o 
  -9   0   7        5.64       16.18      7.38 o 
  -8   0   7       11.67        3.66      6.33 o 
  -7   0   7     1559.88     1545.65     13.06 o 
  -6   0   7     1943.77     2001.44     13.80 o 
  -5   0   7       24.16       22.62      3.09 o 
  -4   0   7      274.06      286.07      4.71 o 
  -3   0   7      248.76      256.56      4.01 o 
  -2   0   7      769.34      705.35      7.04 o 
  -1   0   7      297.98      286.44      4.52 o 
   0   0   7     1065.38     1050.63      7.85 o 
   1   0   7      321.26      340.03      5.80 o 
   2   0   7      144.06      177.71      3.72 o 
   3   0   7     4138.79     4421.07     19.29 o 
   4   0   7       24.88       24.60      3.09 o 
   5   0   7     1302.48     1229.14      9.96 o 
   6   0   7       30.96       30.05      4.64 o 
   7   0   7      178.84      179.26      7.60 o 
   8   0   7        9.38        3.59      7.67 o 
   9   0   7       18.47       11.82      9.68 o 
  10   0   7       88.11       81.07     11.42 o 
  11   0   7       38.94       32.14     14.50 o 
  12   0   7      623.22      708.38     23.95 o 
  13   0   7       18.86       23.64     21.83 o 
 -15   1   7      107.44       72.34     43.02 o 
 -14   1   7        6.20       -1.96     14.74 o 
 -13   1   7       68.85       53.90     10.94 o 
 -12   1   7      145.61      126.75     10.91 o 
 -11   1   7      489.46      490.64     10.14 o 
 -10   1   7      377.02      365.60      8.39 o 
  -9   1   7      512.89      480.81      8.27 o 
  -8   1   7      523.52      504.50      7.43 o 
  -7   1   7       33.31       35.04      3.69 o 
  -6   1   7      602.54      610.90      4.77 o 
  -5   1   7       43.45       41.38      2.31 o 
  -4   1   7      241.09      255.08      3.19 o 
  -3   1   7     1221.13     1245.46      5.53 o 
  -2   1   7      220.61      223.70      2.85 o 
  -1   1   7      512.80      516.21      3.79 o 
   0   1   7      814.19      784.92      4.41 o 
   1   1   7       42.78       50.85      2.19 o 
   2   1   7     3269.07     3283.94      8.45 o 
   3   1   7     1395.46     1465.01      5.93 o 
   4   1   7     1375.35     1513.59      6.78 o 
   5   1   7      221.61      243.27      3.84 o 
   6   1   7       82.17       69.06      3.91 o 
   7   1   7      274.74      268.78      6.33 o 
   8   1   7       30.00       27.53      5.49 o 
   9   1   7      271.33      265.35      9.35 o 
  10   1   7       20.40       14.17      7.99 o 
  11   1   7       45.36       44.77      9.65 o 
  12   1   7       79.60       84.63     12.91 o 
  13   1   7       49.48       62.27     19.59 o 
 -14   2   7       83.97       87.07     15.15 o 
 -13   2   7       14.19       12.58     12.82 o 
 -12   2   7       49.68       43.76      9.36 o 
 -11   2   7      146.18      116.92      8.90 o 
 -10   2   7       84.71       86.94      7.17 o 
  -9   2   7       20.22       25.32      5.34 o 
  -8   2   7      368.22      394.49      5.68 o 
  -7   2   7      151.61      161.45      4.22 o 
  -6   2   7     1814.00     1920.97      7.99 o 
  -5   2   7      422.12      434.31      3.86 o 
  -4   2   7      427.55      436.97      4.01 o 
  -3   2   7      939.73     1001.18      5.21 o 
  -2   2   7       57.31       53.96      1.99 o 
  -1   2   7      712.58      704.85      3.93 o 
   0   2   7      262.01      263.90      2.79 o 
   1   2   7      116.43      117.57      2.47 o 
   2   2   7     1220.20     1297.68      5.98 o 
   3   2   7     1752.36     1859.20      7.43 o 
   4   2   7      868.77      927.44      5.61 o 
   5   2   7        7.61        7.80      3.15 o 
   6   2   7       47.62       48.99      4.00 o 
   7   2   7       68.23       78.20      4.99 o 
   8   2   7      233.57      239.25      7.48 o 
   9   2   7      286.86      262.84      8.85 o 
  10   2   7       26.45       21.33      8.72 o 
  11   2   7       62.48       48.02     10.32 o 
  12   2   7        8.99       10.78     12.78 o 
  13   2   7      340.41      400.04     41.77 o 
 -14   3   7       26.23       21.89     15.80 o 
 -13   3   7      257.29      248.96     16.23 o 
 -12   3   7      189.81      191.14     11.47 o 
 -11   3   7      184.10      159.92     10.30 o 
 -10   3   7      286.69      282.78      9.51 o 
  -9   3   7      610.30      596.37      8.97 o 
  -8   3   7        1.14        0.55      3.96 o 
  -7   3   7      116.32      115.19      4.36 o 
  -6   3   7      339.99      393.89      5.07 o 
  -5   3   7     1088.00     1092.04      5.84 o 
  -4   3   7      243.29      274.92      3.52 o 
  -3   3   7      917.05      975.76      5.56 o 
  -2   3   7      699.06      760.06      4.43 o 
  -1   3   7        2.84        3.66      1.79 o 
   0   3   7      231.50      268.61      2.92 o 
   1   3   7      729.16      741.88      4.92 o 
   2   3   7     3919.37     4150.88     11.84 o 
   3   3   7     1291.73     1311.37      6.65 o 
   4   3   7      337.19      321.82      3.87 o 
   5   3   7      329.11      365.25      4.99 o 
   6   3   7      176.96      155.13      5.41 o 
   7   3   7       21.07       23.26      4.75 o 
   8   3   7       23.29       27.65      6.17 o 
   9   3   7      222.40      228.98      9.26 o 
  10   3   7      154.81      158.03     10.41 o 
  11   3   7      268.18      301.35     14.59 o 
  12   3   7      155.30      187.21     15.96 o 
 -14   4   7        7.10       -2.25     24.03 o 
 -13   4   7       15.22       22.53     13.77 o 
 -12   4   7       75.91       83.04     11.42 o 
 -11   4   7       95.39       95.98      9.77 o 
 -10   4   7      200.99      200.54     10.00 o 
  -9   4   7      138.51      133.66      7.81 o 
  -8   4   7       71.81       70.78      4.99 o 
  -7   4   7       97.74      107.97      4.56 o 
  -6   4   7      659.31      724.26      6.55 o 
  -5   4   7      785.26      816.60      5.70 o 
  -4   4   7      246.08      250.01      3.68 o 
  -3   4   7      162.40      163.85      2.97 o 
  -2   4   7     1356.16     1501.55      6.86 o 
  -1   4   7     1714.16     1748.77      7.25 o 
   0   4   7       28.64       23.55      2.46 o 
   1   4   7     1340.20     1399.03      7.53 o 
   2   4   7       84.99       90.76      3.16 o 
   3   4   7       14.56       14.52      2.74 o 
   4   4   7     1259.36     1356.01      7.76 o 
   5   4   7       87.04       84.69      4.75 o 
   6   4   7       12.69       13.75      4.97 o 
   7   4   7      694.32      752.49     10.29 o 
   8   4   7       84.80       87.85      7.91 o 
   9   4   7       99.40       91.87      8.85 o 
  10   4   7      242.80      214.57     12.65 o 
  11   4   7       53.21       53.33     12.33 o 
  12   4   7       69.95       85.10     16.56 o 
 -13   5   7      132.06      143.73     17.41 o 
 -12   5   7       22.90       20.60     12.62 o 
 -11   5   7      102.59      112.39     10.59 o 
 -10   5   7      557.12      573.64     10.38 o 
  -9   5   7      330.35      328.39      8.25 o 
  -8   5   7       17.44       14.73      4.72 o 
  -7   5   7       11.63       14.06      4.03 o 
  -6   5   7      438.86      453.92      5.78 o 
  -5   5   7      191.40      190.17      4.23 o 
  -4   5   7      155.60      171.22      3.77 o 
  -3   5   7      359.16      355.85      4.27 o 
  -2   5   7       55.20       47.44      3.06 o 
  -1   5   7      317.23      373.44      4.54 o 
   0   5   7       24.11       23.46      2.86 o 
   1   5   7      801.70      873.91      7.46 o 
   2   5   7      808.28      901.61      7.76 o 
   3   5   7      200.60      183.81      4.47 o 
   4   5   7      102.48       88.95      4.41 o 
   5   5   7      384.76      369.27      6.74 o 
   6   5   7       53.71       40.20      5.38 o 
   7   5   7       58.79       41.57      6.07 o 
   8   5   7       53.82       43.20      7.39 o 
   9   5   7       77.45       70.90      9.69 o 
  10   5   7       94.34       98.74     11.42 o 
  11   5   7      215.32      229.14     14.94 o 
  12   5   7       38.50       37.34     38.84 o 
 -13   6   7       31.71       33.19     18.59 o 
 -12   6   7        2.27        4.26     13.95 o 
 -11   6   7        6.94        1.36     11.83 o 
 -10   6   7      413.14      438.14     11.13 o 
  -9   6   7      339.24      315.83      9.39 o 
  -8   6   7      173.69      177.13      7.04 o 
  -7   6   7      530.15      550.83      6.94 o 
  -6   6   7       20.86       23.49      4.57 o 
  -5   6   7       36.19       31.85      3.79 o 
  -4   6   7      195.74      191.01      4.54 o 
  -3   6   7      800.41      870.11      6.66 o 
  -2   6   7      158.89      171.70      4.00 o 
  -1   6   7      244.67      261.30      4.44 o 
   0   6   7      265.91      262.51      4.83 o 
   1   6   7      299.69      311.88      5.42 o 
   2   6   7      371.52      376.26      5.94 o 
   3   6   7      267.12      269.83      5.57 o 
   4   6   7      131.00      131.24      5.65 o 
   5   6   7       87.03       82.80      5.67 o 
   6   6   7      115.54      110.35      7.48 o 
   7   6   7      129.66      130.58      8.88 o 
   8   6   7      121.80      131.73      8.61 o 
   9   6   7      100.11      101.61     10.11 o 
  10   6   7        7.90        9.97     10.84 o 
  11   6   7       17.32       25.68     13.29 o 
 -12   7   7        2.58       -8.58     15.46 o 
 -11   7   7       24.41       39.67     12.94 o 
 -10   7   7        8.86        1.50     11.00 o 
  -9   7   7      198.06      186.77     11.44 o 
  -8   7   7      192.62      172.98      8.48 o 
  -7   7   7      235.80      243.29      7.45 o 
  -6   7   7      144.75      130.45      6.48 o 
  -5   7   7      177.23      171.13      6.66 o 
  -4   7   7       11.74       11.10      4.40 o 
  -3   7   7       73.08       65.91      4.60 o 
  -2   7   7       18.84       11.37      3.64 o 
  -1   7   7        0.58        0.42      3.65 o 
   0   7   7      740.97      741.20      7.63 o 
   1   7   7     1302.92     1361.58     10.56 o 
   2   7   7      537.53      562.51      7.45 o 
   3   7   7       66.28       57.89      5.32 o 
   4   7   7       86.56       72.75      5.54 o 
   5   7   7        4.40        2.72      6.01 o 
   6   7   7      431.46      418.06      9.49 o 
   7   7   7       44.32       37.96      8.29 o 
   8   7   7       76.44       85.69     10.70 o 
   9   7   7       33.71       39.49     11.24 o 
  10   7   7       43.40       45.80     13.57 o 
  11   7   7       11.96       14.91     40.70 o 
 -12   8   7       25.84       55.85     25.16 o 
 -11   8   7       76.02       73.76     14.88 o 
 -10   8   7       21.97       28.99     12.43 o 
  -9   8   7      199.34      218.30     12.77 o 
  -8   8   7      105.77      105.18      9.04 o 
  -7   8   7       58.65       54.57      7.61 o 
  -6   8   7      554.84      559.37      9.64 o 
  -5   8   7      595.19      585.52      9.46 o 
  -4   8   7       41.61       35.12      6.10 o 
  -3   8   7      116.20      108.78      6.45 o 
  -2   8   7      208.77      204.25      6.22 o 
  -1   8   7      147.42      148.76      6.28 o 
   0   8   7       46.83       52.32      4.99 o 
   1   8   7      277.46      258.36      7.08 o 
   2   8   7      275.33      260.90      7.11 o 
   3   8   7      184.88      186.95      7.18 o 
   4   8   7        0.39       -2.30      5.88 o 
   5   8   7      210.15      203.68      9.75 o 
   6   8   7       71.11       69.73      9.25 o 
   7   8   7      196.33      194.52     12.59 o 
   8   8   7       63.44       80.53     11.33 o 
   9   8   7      106.43      116.91     13.43 o 
  10   8   7       23.10       23.17     24.85 o 
 -11   9   7       91.63      105.19     24.18 o 
 -10   9   7       79.71       82.52     17.71 o 
  -9   9   7       15.42       25.48     14.95 o 
  -8   9   7      261.67      283.38     12.16 o 
  -7   9   7       73.79       74.11      9.81 o 
  -6   9   7      107.93      112.44      9.28 o 
  -5   9   7      216.01      206.42      9.59 o 
  -4   9   7      316.18      278.98      8.97 o 
  -3   9   7      397.89      389.96      8.62 o 
  -2   9   7      128.43      126.39      8.02 o 
  -1   9   7       45.40       35.97      6.49 o 
   0   9   7      232.53      229.70      8.47 o 
   1   9   7      327.73      325.22      8.41 o 
   2   9   7      475.34      479.85      9.95 o 
   3   9   7      187.67      188.04      8.70 o 
   4   9   7      226.64      220.64     10.60 o 
   5   9   7       67.17       63.94      9.90 o 
   6   9   7       12.33       11.71     10.93 o 
   7   9   7      109.54      113.28     13.51 o 
   8   9   7       22.77       22.59     14.47 o 
   9   9   7       24.20       29.99     24.11 o 
 -10  10   7       30.28       20.82     30.27 o 
  -9  10   7      155.84      171.78     17.87 o 
  -8  10   7      285.05      305.30     15.85 o 
  -7  10   7       16.32       11.98     10.65 o 
  -6  10   7       50.43       57.62      9.54 o 
  -5  10   7        3.54        1.18      8.63 o 
  -4  10   7        5.57        1.19      9.13 o 
  -3  10   7       16.55       17.30      8.81 o 
  -2  10   7      308.93      295.23     10.01 o 
  -1  10   7       19.11       16.98      7.90 o 
   0  10   7       53.36       42.82      7.64 o 
   1  10   7      124.18      102.21      8.42 o 
   2  10   7       88.03       81.48      8.69 o 
   3  10   7        7.37       14.29      8.51 o 
   4  10   7      130.00      137.83     11.49 o 
   5  10   7      197.17      208.62     13.94 o 
   6  10   7      327.32      362.78     18.36 o 
   7  10   7       33.15       26.89     16.04 o 
   8  10   7      288.72      301.68     47.93 o 
  -8  11   7       21.71       28.98     15.65 o 
  -7  11   7       90.87       87.48     13.39 o 
  -6  11   7       98.48      108.84     13.42 o 
  -5  11   7      132.59      129.30     12.97 o 
  -4  11   7        3.62        0.05     10.80 o 
  -3  11   7       10.63       15.33     10.30 o 
  -2  11   7       24.35       23.58     10.42 o 
  -1  11   7      180.53      164.22     10.84 o 
   0  11   7       43.68       41.94      9.43 o 
   1  11   7      104.30      100.70     10.04 o 
   2  11   7      176.21      169.18     12.06 o 
   3  11   7       91.95       87.08     12.49 o 
   4  11   7       67.93       71.77     12.99 o 
   5  11   7      305.09      351.74     18.15 o 
   6  11   7       19.78        9.85     17.30 o 
  -6  12   7      123.44      154.50     19.78 o 
  -5  12   7      100.45      113.58     15.78 o 
  -4  12   7       69.01       81.98     14.24 o 
  -3  12   7       14.35       16.33     14.39 o 
  -2  12   7        3.29       -0.81     14.59 o 
  -1  12   7       12.26       11.00     11.74 o 
   0  12   7       23.93       26.80     11.56 o 
   1  12   7       64.00       64.64     11.75 o 
   2  12   7       21.98       25.40     11.80 o 
   3  12   7       17.16       15.06     13.65 o 
   4  12   7      156.22      181.54     22.35 o 
  -2  13   7      131.60      120.02     45.69 o 
  -1  13   7       73.38       84.75     41.13 o 
   0  13   7       18.95        5.87     23.60 o 
   1  13   7       71.94       63.97     23.13 o 
 -15   0   8        9.54       10.61     42.94 o 
 -14   0   8      107.93      136.06     21.35 o 
 -13   0   8      433.24      391.01     20.32 o 
 -12   0   8      782.72      787.90     20.54 o 
 -11   0   8      207.36      176.96     13.19 o 
 -10   0   8       14.34        6.88      8.54 o 
  -9   0   8      192.01      205.36     10.44 o 
  -8   0   8      107.93      102.71      8.26 o 
  -7   0   8       86.74       82.11      6.77 o 
  -6   0   8     1753.06     1861.47     13.26 o 
  -5   0   8      885.73      909.95      8.92 o 
  -4   0   8       71.84       61.08      3.57 o 
  -3   0   8      481.14      463.56      5.60 o 
  -2   0   8     1981.58     1946.39     10.60 o 
  -1   0   8       34.10       32.69      3.30 o 
   0   0   8     1159.82     1096.93      8.54 o 
   1   0   8     3179.35     3249.08     13.07 o 
   2   0   8      171.67      180.55      4.29 o 
   3   0   8        9.95        4.04      3.23 o 
   4   0   8      423.55      469.03      5.36 o 
   5   0   8     2098.02     2218.00     13.49 o 
   6   0   8       27.74       27.16      4.73 o 
   7   0   8     1114.18     1112.60     14.55 o 
   8   0   8       90.63       97.81     10.27 o 
   9   0   8       14.20        6.13      9.73 o 
  10   0   8       91.67       74.97     12.86 o 
  11   0   8      112.96      106.15     15.84 o 
  12   0   8      145.47      172.61     19.73 o 
 -14   1   8        2.98        2.02     14.41 o 
 -13   1   8       41.24       40.49     11.22 o 
 -12   1   8       21.85       30.38      9.64 o 
 -11   1   8      140.33      133.05      9.53 o 
 -10   1   8      186.80      163.01      8.57 o 
  -9   1   8        5.66        7.93      5.72 o 
  -8   1   8      388.70      390.43      7.54 o 
  -7   1   8        9.83        9.84      3.50 o 
  -6   1   8      631.26      689.80      5.88 o 
  -5   1   8      264.79      297.35      3.78 o 
  -4   1   8      337.37      327.09      3.57 o 
  -3   1   8      573.42      574.67      3.94 o 
  -2   1   8       69.74       68.37      2.63 o 
  -1   1   8      302.59      286.30      2.78 o 
   0   1   8      420.58      402.39      3.35 o 
   1   1   8      201.12      213.68      3.23 o 
   2   1   8      221.49      231.83      3.00 o 
   3   1   8     1677.19     1781.22      7.21 o 
   4   1   8     1506.73     1633.06      7.32 o 
   5   1   8      139.30      123.54      4.36 o 
   6   1   8       53.16       58.21      4.01 o 
   7   1   8       57.27       57.90      5.14 o 
   8   1   8      453.23      488.62      8.48 o 
   9   1   8       30.04       33.19      7.22 o 
  10   1   8      123.57      113.85      9.14 o 
  11   1   8      111.05      116.28     11.16 o 
  12   1   8       76.52       92.61     13.42 o 
  13   1   8      182.44      210.49     30.34 o 
 -14   2   8       13.50        1.50     15.10 o 
 -13   2   8      208.57      186.90     14.04 o 
 -12   2   8      160.88      135.85     10.24 o 
 -11   2   8       21.12       15.66      7.81 o 
 -10   2   8       59.93       67.35      7.13 o 
  -9   2   8      269.98      265.85      7.62 o 
  -8   2   8      307.70      335.24      5.77 o 
  -7   2   8       71.56       63.39      3.88 o 
  -6   2   8      394.61      363.15      4.34 o 
  -5   2   8      727.16      674.05      5.16 o 
  -4   2   8      269.53      263.57      3.21 o 
  -3   2   8     1413.49     1408.40      6.02 o 
  -2   2   8      376.19      375.96      3.34 o 
  -1   2   8       30.09       28.88      1.91 o 
   0   2   8       35.04       32.87      1.95 o 
   1   2   8      208.25      210.03      3.01 o 
   2   2   8      157.19      141.64      2.87 o 
   3   2   8      317.00      323.31      3.74 o 
   4   2   8     1017.18     1091.15      6.26 o 
   5   2   8       64.25       62.83      3.85 o 
   6   2   8      261.54      269.60      5.47 o 
   7   2   8       45.97       47.04      4.84 o 
   8   2   8      130.88      121.84      7.11 o 
   9   2   8       18.10       18.73      7.87 o 
  10   2   8       75.60       74.88      9.52 o 
  11   2   8       55.91       57.69     11.00 o 
  12   2   8       44.63       43.82     14.09 o 
 -14   3   8       67.79       60.66     16.18 o 
 -13   3   8       76.54       75.23     13.76 o 
 -12   3   8        7.91       -1.45     10.35 o 
 -11   3   8      105.88       92.46      8.70 o 
 -10   3   8      263.72      244.01      9.43 o 
  -9   3   8       94.64       80.58      7.35 o 
  -8   3   8       14.31       14.32      3.82 o 
  -7   3   8       58.16       56.13      4.06 o 
  -6   3   8       82.41       69.77      3.76 o 
  -5   3   8      527.10      580.54      4.88 o 
  -4   3   8      152.85      150.91      3.11 o 
  -3   3   8      149.77      146.77      2.66 o 
  -2   3   8       13.52       12.48      1.95 o 
  -1   3   8      837.78      843.87      4.81 o 
   0   3   8      343.66      348.61      3.39 o 
   1   3   8      166.69      184.08      3.08 o 
   2   3   8      232.46      220.58      3.39 o 
   3   3   8      474.86      501.82      4.55 o 
   4   3   8      181.85      191.35      3.67 o 
   5   3   8       96.15       96.82      4.59 o 
   6   3   8      295.52      288.32      6.23 o 
   7   3   8      667.91      668.85      8.41 o 
   8   3   8       96.84       89.22      6.74 o 
   9   3   8      106.69      118.65      8.59 o 
  10   3   8      110.85      122.40     12.08 o 
  11   3   8       15.07        8.18     12.81 o 
  12   3   8       65.57       82.96     15.88 o 
 -14   4   8       65.35       65.21     28.79 o 
 -13   4   8        0.51        2.22     12.57 o 
 -12   4   8      286.53      296.75     14.59 o 
 -11   4   8      145.46      153.94      9.94 o 
 -10   4   8      119.94      113.88      8.58 o 
  -9   4   8      119.65      108.23      7.71 o 
  -8   4   8      151.15      132.72      5.56 o 
  -7   4   8       97.89       97.12      4.72 o 
  -6   4   8      168.75      156.78      4.41 o 
  -5   4   8      206.46      203.62      3.78 o 
  -4   4   8      269.65      247.33      3.73 o 
  -3   4   8      623.29      626.79      4.73 o 
  -2   4   8      288.38      302.89      3.47 o 
  -1   4   8     2188.49     2222.87      7.92 o 
   0   4   8      188.95      217.61      3.28 o 
   1   4   8      349.16      350.66      3.93 o 
   2   4   8      329.10      338.40      4.06 o 
   3   4   8      454.31      477.88      5.23 o 
   4   4   8      202.70      201.39      4.27 o 
   5   4   8      217.83      217.25      5.82 o 
   6   4   8      179.05      184.89      7.13 o 
   7   4   8      238.37      210.60      8.49 o 
   8   4   8      299.04      297.38     10.44 o 
   9   4   8       19.27       18.66      8.89 o 
  10   4   8      235.50      235.09     13.34 o 
  11   4   8       24.04       26.60     14.81 o 
  12   4   8       42.91       35.93     38.20 o 
 -14   5   8        1.15      -20.85     42.20 o 
 -13   5   8       71.01       77.45     15.40 o 
 -12   5   8      102.74      114.24     11.93 o 
 -11   5   8       14.19       19.46      9.27 o 
 -10   5   8       18.95       21.44      7.92 o 
  -9   5   8      318.07      304.93      8.33 o 
  -8   5   8      212.73      207.82      6.14 o 
  -7   5   8      268.24      246.09      5.38 o 
  -6   5   8      156.54      155.33      4.77 o 
  -5   5   8       65.34       54.79      3.76 o 
  -4   5   8       19.71       19.22      3.15 o 
  -3   5   8       97.55       82.37      3.60 o 
  -2   5   8       85.32       81.63      3.74 o 
  -1   5   8      123.96      125.94      3.47 o 
   0   5   8      122.38      136.31      3.55 o 
   1   5   8       31.08       29.04      3.34 o 
   2   5   8      158.09      160.01      4.57 o 
   3   5   8      321.38      351.47      5.41 o 
   4   5   8      304.23      317.08      5.41 o 
   5   5   8      354.74      360.74      7.59 o 
   6   5   8      184.43      177.21      7.86 o 
   7   5   8      136.85      129.10      7.97 o 
   8   5   8      142.92      120.47      8.61 o 
   9   5   8      190.22      187.29     12.21 o 
  10   5   8       98.31      124.49     12.05 o 
  11   5   8       22.05       20.54     13.52 o 
 -13   6   8      110.72      116.92     20.63 o 
 -12   6   8       18.81       13.73     13.85 o 
 -11   6   8      122.24      135.96     12.39 o 
 -10   6   8       54.40       52.96      9.15 o 
  -9   6   8      338.83      309.57      9.16 o 
  -8   6   8      127.68      115.78      6.69 o 
  -7   6   8      354.01      336.93      6.25 o 
  -6   6   8      192.79      193.02      5.72 o 
  -5   6   8      313.52      291.70      5.03 o 
  -4   6   8      343.77      329.60      5.44 o 
  -3   6   8      522.25      545.54      5.98 o 
  -2   6   8       22.68       18.62      3.48 o 
  -1   6   8      206.32      213.84      4.34 o 
   0   6   8      173.93      160.83      4.70 o 
   1   6   8       15.19       17.41      3.64 o 
   2   6   8      664.91      693.68      7.68 o 
   3   6   8       49.27       46.11      4.27 o 
   4   6   8      376.85      356.78      6.10 o 
   5   6   8      799.33      795.13     10.63 o 
   6   6   8      105.45      112.55      7.74 o 
   7   6   8       68.44       77.51      8.35 o 
   8   6   8      348.29      357.59     11.59 o 
   9   6   8       42.49       41.30      9.63 o 
  10   6   8      162.99      175.93     13.27 o 
  11   6   8      138.24      172.78     28.66 o 
 -12   7   8       55.61       59.98     15.82 o 
 -11   7   8       92.44      107.32     13.74 o 
 -10   7   8       46.31       62.17     10.94 o 
  -9   7   8       58.92       56.45      9.01 o 
  -8   7   8      401.59      386.36      8.53 o 
  -7   7   8       36.18       27.76      5.65 o 
  -6   7   8      177.54      182.97      7.58 o 
  -5   7   8       94.26       84.51      6.10 o 
  -4   7   8      290.77      291.93      6.09 o 
  -3   7   8      171.76      182.18      5.35 o 
  -2   7   8      224.93      233.15      5.14 o 
  -1   7   8       99.45       87.86      4.95 o 
   0   7   8      116.67      108.96      5.22 o 
   1   7   8       66.60       74.37      4.91 o 
   2   7   8      234.13      217.79      6.09 o 
   3   7   8      316.90      303.78      6.59 o 
   4   7   8      232.39      239.95      6.61 o 
   5   7   8      166.86      148.38      8.18 o 
   6   7   8      325.27      338.80      9.90 o 
   7   7   8       29.50       15.91      8.88 o 
   8   7   8       38.37       32.47      9.68 o 
   9   7   8      172.35      157.07     12.89 o 
  10   7   8       18.30       14.71     13.95 o 
 -12   8   8      102.95      108.15     26.48 o 
 -11   8   8        6.49       -5.49     17.74 o 
 -10   8   8       25.51       18.61     13.76 o 
  -9   8   8      204.83      202.09     13.11 o 
  -8   8   8       27.98       33.49      8.34 o 
  -7   8   8       28.79       20.38      7.17 o 
  -6   8   8      201.45      185.26      8.88 o 
  -5   8   8      129.97      124.06      8.40 o 
  -4   8   8       22.65       20.02      6.01 o 
  -3   8   8      687.17      632.29      8.22 o 
  -2   8   8       90.42       82.60      5.76 o 
  -1   8   8       64.84       62.76      5.38 o 
   0   8   8       76.59       64.65      5.25 o 
   1   8   8      729.05      713.30      8.88 o 
   2   8   8      412.13      425.14      7.53 o 
   3   8   8      160.31      153.44      6.85 o 
   4   8   8      463.55      462.94      8.44 o 
   5   8   8      111.18      112.62      9.11 o 
   6   8   8      231.21      222.86     11.52 o 
   7   8   8      150.71      148.43     11.50 o 
   8   8   8       84.38      100.55     12.46 o 
   9   8   8      172.81      195.49     15.49 o 
  10   8   8      132.66      171.63     42.63 o 
 -11   9   8       46.82       47.21     41.53 o 
 -10   9   8       66.45       85.86     17.60 o 
  -9   9   8       36.72       41.70     12.72 o 
  -8   9   8        2.46       -3.20      9.72 o 
  -7   9   8        8.91       12.06      8.62 o 
  -6   9   8       37.20       22.99      8.03 o 
  -5   9   8       95.62       88.13      8.39 o 
  -4   9   8       35.12       23.68      7.13 o 
  -3   9   8       50.64       53.77      8.33 o 
  -2   9   8       10.36        5.16      6.50 o 
  -1   9   8      217.76      192.77      8.22 o 
   0   9   8       71.11       67.74      6.37 o 
   1   9   8      120.58      110.25      7.16 o 
   2   9   8      139.61      139.94      8.45 o 
   3   9   8      149.56      134.95      8.62 o 
   4   9   8       44.50       34.36      7.84 o 
   5   9   8        7.30        7.89      9.87 o 
   6   9   8       49.36       47.62     11.67 o 
   7   9   8      113.45      121.30     14.21 o 
   8   9   8        6.76       10.08     14.17 o 
   9   9   8      103.34      109.55     27.32 o 
 -10  10   8        0.01        6.23     33.75 o 
  -9  10   8       84.91       79.44     16.59 o 
  -8  10   8       10.78        8.07     12.48 o 
  -7  10   8        3.45        6.56     10.28 o 
  -6  10   8       45.71       41.12      9.76 o 
  -5  10   8       35.09       33.19      9.00 o 
  -4  10   8       42.40       32.98      9.51 o 
  -3  10   8       28.42       21.99      9.65 o 
  -2  10   8      324.27      306.85     11.08 o 
  -1  10   8      170.09      158.15      9.65 o 
   0  10   8        4.03        1.92      7.70 o 
   1  10   8      134.05      118.62      9.12 o 
   2  10   8      121.03      121.75      8.93 o 
   3  10   8       45.45       37.14      9.88 o 
   4  10   8       87.69       86.48     10.40 o 
   5  10   8       23.74       26.25     13.11 o 
   6  10   8        2.56       -2.70     14.51 o 
   7  10   8       47.18       56.50     17.00 o 
  -8  11   8       33.85       49.80     15.78 o 
  -7  11   8        2.21        7.11     13.30 o 
  -6  11   8       11.04       14.67     13.32 o 
  -5  11   8       14.30        3.40     12.80 o 
  -4  11   8        6.98        8.04     10.46 o 
  -3  11   8       94.90       93.18     11.80 o 
  -2  11   8       38.62       30.59     11.08 o 
  -1  11   8       48.59       44.85      9.36 o 
   0  11   8       51.18       60.22      9.35 o 
   1  11   8       51.70       50.04      9.55 o 
   2  11   8       46.73       49.74      9.93 o 
   3  11   8      156.71      176.74     13.49 o 
   4  11   8       45.38       43.28     14.13 o 
   5  11   8       55.97       47.80     15.44 o 
   6  11   8       20.59       32.22     28.84 o 
  -6  12   8        6.40       14.54     24.47 o 
  -5  12   8       44.89       43.33     15.48 o 
  -4  12   8       53.09       72.31     15.83 o 
  -3  12   8       46.12       52.33     14.79 o 
  -2  12   8       89.32      112.98     15.79 o 
  -1  12   8      209.96      223.89     14.33 o 
   0  12   8       10.49        8.82     11.45 o 
   1  12   8       23.54       23.93     11.91 o 
   2  12   8       93.57       98.43     12.54 o 
   3  12   8        6.81        8.09     13.98 o 
   4  12   8       47.44       56.82     35.35 o 
   0  13   8       35.85       45.00     43.57 o 
   1  13   8       12.53       28.92     30.50 o 
 -15   0   9       75.62       91.93     42.69 o 
 -14   0   9       27.63       11.72     20.51 o 
 -13   0   9       11.07        5.56     17.42 o 
 -12   0   9        0.01        0.80     13.52 o 
 -11   0   9       52.07       42.50     11.05 o 
 -10   0   9      841.49      793.13     15.02 o 
  -9   0   9      372.70      359.77     10.70 o 
  -8   0   9        1.24        3.65      6.35 o 
  -7   0   9       19.25       28.36      5.48 o 
  -6   0   9     2823.17     2904.05     20.99 o 
  -5   0   9      558.12      529.77      7.15 o 
  -4   0   9     2977.42     3066.39     13.59 o 
  -3   0   9     1860.83     1959.26     12.81 o 
  -2   0   9     3804.40     3926.15     14.06 o 
  -1   0   9      125.69      122.64      4.04 o 
   0   0   9      409.28      417.74      6.10 o 
   1   0   9     3504.69     3519.52     15.94 o 
   2   0   9       72.13       72.18      4.10 o 
   3   0   9      136.03      152.33      4.41 o 
   4   0   9      209.19      224.41      5.15 o 
   5   0   9      112.72      118.33      5.80 o 
   6   0   9      142.94      125.71      7.31 o 
   7   0   9        2.06        0.11      7.39 o 
   8   0   9       66.53       65.01      9.26 o 
   9   0   9      262.94      235.64     13.12 o 
  10   0   9        9.50       22.08     13.17 o 
  11   0   9      114.40      124.22     16.47 o 
  12   0   9       89.13       84.63     22.21 o 
 -14   1   9       21.85       19.32     14.40 o 
 -13   1   9      171.50      168.86     12.59 o 
 -12   1   9      439.00      441.64     11.33 o 
 -11   1   9      733.22      725.01     10.63 o 
 -10   1   9      211.42      175.83      8.43 o 
  -9   1   9      132.80      118.87      7.40 o 
  -8   1   9      186.20      170.94      6.78 o 
  -7   1   9      235.81      237.93      5.37 o 
  -6   1   9       80.96       76.40      3.52 o 
  -5   1   9       10.16        3.82      2.36 o 
  -4   1   9      145.15      154.12      2.79 o 
  -3   1   9     5828.91     6100.64     14.05 o 
  -2   1   9     2302.31     2385.82      8.37 o 
  -1   1   9      750.40      773.36      4.84 o 
   0   1   9      871.79      869.13      4.71 o 
   1   1   9      956.49      959.11      6.05 o 
   2   1   9      255.20      254.01      3.56 o 
   3   1   9        6.42        4.60      2.51 o 
   4   1   9      198.52      211.70      3.43 o 
   5   1   9      250.61      255.77      4.71 o 
   6   1   9      205.02      203.10      5.30 o 
   7   1   9      453.17      444.50      7.27 o 
   8   1   9      268.21      254.44      8.12 o 
   9   1   9      195.74      185.79      9.04 o 
  10   1   9      106.80      129.69      9.66 o 
  11   1   9       60.89       56.80     11.34 o 
  12   1   9       40.17       54.70     14.83 o 
 -14   2   9       59.85       79.16     17.13 o 
 -13   2   9      119.99      119.34     12.32 o 
 -12   2   9       11.97        3.82      9.47 o 
 -11   2   9      506.28      478.76     11.24 o 
 -10   2   9      115.01      111.80      7.96 o 
  -9   2   9       70.97       57.48      6.41 o 
  -8   2   9      334.74      330.91      6.22 o 
  -7   2   9      202.45      195.61      4.48 o 
  -6   2   9      351.79      368.87      4.48 o 
  -5   2   9      387.24      398.34      4.26 o 
  -4   2   9     1869.77     1978.01      7.68 o 
  -3   2   9     1303.49     1342.28      6.29 o 
  -2   2   9      824.79      815.95      4.74 o 
  -1   2   9     2307.65     2360.26     11.23 o 
   0   2   9      680.29      670.30      3.93 o 
   1   2   9       56.33       60.61      2.52 o 
   2   2   9       23.63       23.39      2.62 o 
   3   2   9      569.86      580.80      4.89 o 
   4   2   9      639.04      689.61      5.70 o 
   5   2   9      119.91      111.54      4.80 o 
   6   2   9      164.02      165.59      5.83 o 
   7   2   9       99.30       97.63      6.07 o 
   8   2   9       80.83       65.91      6.83 o 
   9   2   9       33.17       28.85      8.12 o 
  10   2   9       86.33       86.05      9.97 o 
  11   2   9      103.00      139.40     12.41 o 
  12   2   9        4.26       -5.91     15.10 o 
 -14   3   9       23.45       36.67     17.38 o 
 -13   3   9        0.32       -0.88     12.16 o 
 -12   3   9      150.82      145.27     11.01 o 
 -11   3   9      200.75      182.81     10.75 o 
 -10   3   9      166.71      170.00      9.47 o 
  -9   3   9      122.09       96.81      6.60 o 
  -8   3   9       42.39       31.45      4.30 o 
  -7   3   9      730.19      741.70      7.17 o 
  -6   3   9      343.45      361.76      4.48 o 
  -5   3   9      415.12      394.68      4.26 o 
  -4   3   9      591.60      581.72      4.86 o 
  -3   3   9       26.17       24.68      2.30 o 
  -2   3   9     1414.32     1467.39      6.21 o 
  -1   3   9       67.08       62.30      2.65 o 
   0   3   9      209.46      198.53      2.91 o 
   1   3   9       43.46       46.16      2.79 o 
   2   3   9     1156.72     1174.92      6.75 o 
   3   3   9       17.10       20.77      3.00 o 
   4   3   9      484.97      491.80      5.30 o 
   5   3   9       38.28       34.08      4.22 o 
   6   3   9       89.51       89.44      5.69 o 
   7   3   9      280.31      289.62      7.44 o 
   8   3   9      203.90      221.02      9.53 o 
   9   3   9      250.03      260.15     11.47 o 
  10   3   9       39.30       31.03     11.83 o 
  11   3   9      282.38      335.01     16.54 o 
  12   3   9      204.03      253.90     31.65 o 
 -14   4   9      159.83      173.92     49.32 o 
 -13   4   9       75.31       84.70     13.70 o 
 -12   4   9      135.13      123.74     12.33 o 
 -11   4   9       39.58       40.86     10.13 o 
 -10   4   9      188.49      151.45     10.05 o 
  -9   4   9       99.40      103.02      7.18 o 
  -8   4   9       56.86       60.26      4.91 o 
  -7   4   9       79.01       79.78      4.52 o 
  -6   4   9      466.28      458.35      5.58 o 
  -5   4   9      854.88      851.38      6.41 o 
  -4   4   9       59.08       46.84      3.03 o 
  -3   4   9       91.09       84.77      3.09 o 
  -2   4   9      785.08      818.34      5.28 o 
  -1   4   9      693.45      691.39      4.84 o 
   0   4   9       27.23       22.69      2.39 o 
   1   4   9       55.13       50.07      3.36 o 
   2   4   9      351.69      344.10      4.55 o 
   3   4   9      239.77      242.34      4.33 o 
   4   4   9      198.11      192.26      4.53 o 
   5   4   9      191.22      198.87      6.70 o 
   6   4   9      221.53      206.35      7.90 o 
   7   4   9        9.93       12.10      6.22 o 
   8   4   9        4.36        2.41      7.53 o 
   9   4   9        2.02        1.04      9.43 o 
  10   4   9      165.77      146.38     12.25 o 
  11   4   9       14.65       34.25     14.93 o 
 -13   5   9        3.36        8.07     15.49 o 
 -12   5   9       92.36       81.08     13.08 o 
 -11   5   9      387.37      389.67     13.27 o 
 -10   5   9       97.79       77.92      8.26 o 
  -9   5   9      328.92      319.54      7.97 o 
  -8   5   9      270.62      242.69      6.45 o 
  -7   5   9       25.14       21.99      4.21 o 
  -6   5   9      196.50      192.00      5.06 o 
  -5   5   9      166.90      159.80      4.50 o 
  -4   5   9        9.47        9.87      3.07 o 
  -3   5   9      347.99      337.65      4.38 o 
  -2   5   9      110.20      101.04      4.00 o 
  -1   5   9      145.54      140.99      3.72 o 
   0   5   9       87.75       84.12      3.98 o 
   1   5   9      127.32      128.24      4.38 o 
   2   5   9      630.16      685.52      6.96 o 
   3   5   9       15.15       12.69      3.72 o 
   4   5   9      112.86      106.97      5.06 o 
   5   5   9       16.08       14.62      5.62 o 
   6   5   9       49.01       46.16      6.24 o 
   7   5   9      783.77      796.17     12.20 o 
   8   5   9      267.13      284.54     12.44 o 
   9   5   9      114.09      111.89     11.02 o 
  10   5   9       97.27      114.35     12.48 o 
  11   5   9       59.56       59.76     16.12 o 
 -13   6   9      103.31       80.69     21.28 o 
 -12   6   9       17.46       10.13     14.82 o 
 -11   6   9      107.92       92.73     11.73 o 
 -10   6   9       21.09       23.50      9.44 o 
  -9   6   9      194.24      197.41      8.43 o 
  -8   6   9       99.71      106.11      6.48 o 
  -7   6   9      195.65      186.08      6.50 o 
  -6   6   9       78.07       63.89      5.04 o 
  -5   6   9       63.26       64.00      4.42 o 
  -4   6   9      236.06      210.59      5.10 o 
  -3   6   9      342.88      356.61      5.21 o 
  -2   6   9      408.04      414.93      5.68 o 
  -1   6   9     1075.67     1091.31      8.59 o 
   0   6   9       93.17       84.93      4.59 o 
   1   6   9      127.06      111.43      5.06 o 
   2   6   9      270.49      243.45      5.59 o 
   3   6   9      184.38      165.36      5.68 o 
   4   6   9       87.48       88.76      5.15 o 
   5   6   9        4.41        5.61      6.20 o 
   6   6   9       87.31       84.70      7.41 o 
   7   6   9      134.95      113.43      8.65 o 
   8   6   9       45.06       37.66      8.62 o 
   9   6   9       10.10        9.51     10.94 o 
  10   6   9       56.14       83.69     13.25 o 
  11   6   9       48.76       38.26     28.31 o 
 -12   7   9      144.42      155.76     18.48 o 
 -11   7   9      136.94      147.97     16.73 o 
 -10   7   9       59.91       48.80     12.08 o 
  -9   7   9       10.43        8.06      8.53 o 
  -8   7   9      252.86      226.61      8.84 o 
  -7   7   9        8.65       11.73      5.95 o 
  -6   7   9      376.17      363.79      7.52 o 
  -5   7   9      345.04      355.59      7.12 o 
  -4   7   9      198.71      199.65      6.13 o 
  -3   7   9       41.82       44.14      4.28 o 
  -2   7   9      422.56      394.40      6.42 o 
  -1   7   9        3.02        2.76      3.96 o 
   0   7   9       76.08       68.76      4.84 o 
   1   7   9       54.47       50.36      4.81 o 
   2   7   9      108.24      103.88      5.92 o 
   3   7   9       24.31       20.81      4.90 o 
   4   7   9      145.30      152.48      6.96 o 
   5   7   9       23.43       17.41      7.25 o 
   6   7   9       10.66        9.58      7.89 o 
   7   7   9       37.20       29.65      8.66 o 
   8   7   9      102.06       96.26     10.22 o 
   9   7   9      125.61      147.40     13.42 o 
  10   7   9       35.30       45.40     16.24 o 
 -12   8   9      105.61       79.40     31.74 o 
 -11   8   9       89.65       87.39     20.97 o 
 -10   8   9       38.77       43.16     15.70 o 
  -9   8   9      113.65      110.36     11.86 o 
  -8   8   9       55.48       64.91      9.33 o 
  -7   8   9      365.24      368.56      8.96 o 
  -6   8   9      371.13      389.13      9.26 o 
  -5   8   9      799.21      802.73     10.85 o 
  -4   8   9      193.13      174.14      7.70 o 
  -3   8   9       30.31       27.01      5.74 o 
  -2   8   9      306.03      301.16      7.20 o 
  -1   8   9      386.70      331.11      6.82 o 
   0   8   9      448.45      426.57      7.32 o 
   1   8   9      598.89      555.87      7.77 o 
   2   8   9      151.58      153.38      7.20 o 
   3   8   9       50.06       51.83      6.11 o 
   4   8   9      240.49      228.40      8.64 o 
   5   8   9       29.61       24.93      8.13 o 
   6   8   9        0.44       -6.53      9.18 o 
   7   8   9       67.81       71.41     10.32 o 
   8   8   9      107.90      113.57     13.43 o 
   9   8   9      164.68      210.02     16.06 o 
 -11   9   9      118.20      106.80     31.82 o 
 -10   9   9       45.18       46.69     18.35 o 
  -9   9   9        3.37        4.97     11.87 o 
  -8   9   9       15.84       13.74      9.92 o 
  -7   9   9       71.37       75.16      9.31 o 
  -6   9   9       34.55       30.99      8.15 o 
  -5   9   9       70.81       68.92      7.87 o 
  -4   9   9       38.41       30.54      8.01 o 
  -3   9   9      100.92       91.40      8.88 o 
  -2   9   9      187.98      150.36      8.45 o 
  -1   9   9       28.55       20.94      6.21 o 
   0   9   9      108.72      107.75      7.53 o 
   1   9   9      118.52      105.08      7.17 o 
   2   9   9       54.52       54.76      7.01 o 
   3   9   9        1.47        5.40      7.05 o 
   4   9   9        3.43       -0.62      8.19 o 
   5   9   9       95.66       92.20     10.10 o 
   6   9   9       48.89       46.17     12.77 o 
   7   9   9       32.89       38.19     13.29 o 
   8   9   9       43.36       50.58     15.32 o 
   9   9   9       51.14       49.34     51.49 o 
 -10  10   9        5.81       17.75     43.80 o 
  -9  10   9       12.60       19.99     16.17 o 
  -8  10   9      120.02      119.03     12.25 o 
  -7  10   9       60.64       64.78     10.66 o 
  -6  10   9      107.93      108.01     10.48 o 
  -5  10   9       20.51       17.71      9.43 o 
  -4  10   9       38.63       34.29      9.45 o 
  -3  10   9      239.05      242.70     12.70 o 
  -2  10   9       78.69       75.28     10.89 o 
  -1  10   9      513.02      494.90     10.51 o 
   0  10   9      125.51      112.57      8.92 o 
   1  10   9       24.16       19.08      8.07 o 
   2  10   9       50.07       52.56      8.71 o 
   3  10   9      208.73      191.56     11.67 o 
   4  10   9       45.71       44.46     10.91 o 
   5  10   9       34.51       35.60     13.84 o 
   6  10   9       54.65       55.55     16.00 o 
   7  10   9       17.20       23.56     22.26 o 
   8  10   9       13.27       24.84     49.53 o 
  -8  11   9       41.30       53.90     17.38 o 
  -7  11   9       28.89       39.88     14.40 o 
  -6  11   9       25.00       40.57     13.34 o 
  -5  11   9       13.68       12.54     11.58 o 
  -4  11   9       30.90       34.71     11.60 o 
  -3  11   9        0.03       -1.48     10.75 o 
  -2  11   9       16.47       15.69     11.23 o 
  -1  11   9      142.32      136.87     11.70 o 
   0  11   9       23.52       31.14      9.74 o 
   1  11   9       26.93       29.25      9.74 o 
   2  11   9       44.90       56.69     10.53 o 
   3  11   9       29.75       36.90     11.68 o 
   4  11   9       16.65       19.30     13.27 o 
   5  11   9       12.52       10.67     16.45 o 
  -6  12   9      203.89      231.29     35.05 o 
  -5  12   9       81.53       79.43     16.83 o 
  -4  12   9      118.25      126.34     16.90 o 
  -3  12   9       26.74       24.53     14.92 o 
  -2  12   9       37.06       48.89     13.95 o 
  -1  12   9       16.87       14.21     12.51 o 
   0  12   9      107.69      137.95     13.61 o 
   1  12   9      337.76      359.53     14.84 o 
   2  12   9       70.38       69.90     12.71 o 
   3  12   9       43.87       51.03     15.00 o 
   4  12   9       29.19       29.71     37.70 o 
 -14   0  10      142.24      166.32     20.83 o 
 -13   0  10        6.97        1.42     17.15 o 
 -12   0  10      209.92      181.03     15.90 o 
 -11   0  10       49.67       51.83     12.02 o 
 -10   0  10       45.12       42.16      9.48 o 
  -9   0  10        5.07       -1.05      7.35 o 
  -8   0  10      289.23      274.62      9.34 o 
  -7   0  10       52.43       45.74      5.38 o 
  -6   0  10     1617.89     1697.71     13.22 o 
  -5   0  10       36.60       37.05      4.01 o 
  -4   0  10       13.10       21.81      4.11 o 
  -3   0  10     1837.42     2054.67     10.45 o 
  -2   0  10    18411.30    19165.16     35.52 o 
  -1   0  10     3999.81     4239.36     19.47 o 
   0   0  10     9130.28     9625.82     34.93 o 
   1   0  10      707.07      675.31      9.51 o 
   2   0  10        1.35       -0.45      3.68 o 
   3   0  10      423.90      376.48      6.38 o 
   4   0  10      215.71      231.51      5.39 o 
   5   0  10       27.44       20.82      4.88 o 
   6   0  10      305.03      286.39      7.84 o 
   7   0  10       22.86       14.56      8.07 o 
   8   0  10       68.96       54.17      9.24 o 
   9   0  10      101.40       91.83     12.21 o 
  10   0  10       40.80       52.33     14.15 o 
  11   0  10      303.12      352.00     25.72 o 
  12   0  10       38.02       68.82     23.70 o 
 -15   1  10      124.12      124.83     44.84 o 
 -14   1  10       73.26       86.86     14.73 o 
 -13   1  10      158.60      158.99     13.74 o 
 -12   1  10       53.39       58.96      9.82 o 
 -11   1  10       47.85       34.66      7.94 o 
 -10   1  10      113.85       98.62      7.39 o 
  -9   1  10      190.62      195.21      8.00 o 
  -8   1  10       75.11       65.80      5.55 o 
  -7   1  10      401.83      415.22      6.46 o 
  -6   1  10      431.77      468.28      5.80 o 
  -5   1  10       31.93       36.11      2.72 o 
  -4   1  10      484.74      493.56      4.64 o 
  -3   1  10        3.91        1.03      2.19 o 
  -2   1  10     2380.13     2470.92      8.52 o 
  -1   1  10     7502.12     7830.59     15.20 o 
   0   1  10     5148.15     5351.08     16.19 o 
   1   1  10      512.01      554.14      5.03 o 
   2   1  10      856.02      932.71      6.59 o 
   3   1  10      107.12      112.12      3.49 o 
   4   1  10      322.69      338.43      4.79 o 
   5   1  10      210.89      193.80      4.86 o 
   6   1  10       42.76       42.13      4.79 o 
   7   1  10       62.67       49.40      6.46 o 
   8   1  10       33.90       28.27      6.78 o 
   9   1  10       86.33       83.94      8.96 o 
  10   1  10      201.83      209.77     12.09 o 
  11   1  10       42.35       37.18     12.27 o 
  12   1  10       61.09       68.36     15.90 o 
 -14   2  10       10.81       -0.43     15.92 o 
 -13   2  10       43.67       46.39     11.85 o 
 -12   2  10      259.35      259.96     13.45 o 
 -11   2  10      375.62      382.25     10.65 o 
 -10   2  10       12.39       10.95      6.73 o 
  -9   2  10      112.21      117.65      6.83 o 
  -8   2  10      232.92      225.87      5.84 o 
  -7   2  10       77.73       78.85      4.49 o 
  -6   2  10      272.20      272.22      4.02 o 
  -5   2  10      152.63      156.77      3.12 o 
  -4   2  10      916.96      968.33      5.47 o 
  -3   2  10      921.02      927.53      5.42 o 
  -2   2  10     1062.96     1104.76      5.57 o 
  -1   2  10     3916.77     4115.03     13.47 o 
   0   2  10      610.06      602.16      3.89 o 
   1   2  10       68.91       73.93      2.56 o 
   2   2  10      945.43      936.28      6.43 o 
   3   2  10      103.56      117.36      3.46 o 
   4   2  10      598.11      607.79      6.27 o 
   5   2  10       62.53       62.92      4.30 o 
   6   2  10      323.93      327.39      6.55 o 
   7   2  10       19.50       21.24      6.28 o 
   8   2  10       48.84       42.01      7.57 o 
   9   2  10      139.56      153.32      9.90 o 
  10   2  10       18.88       23.52      9.84 o 
  11   2  10       52.45       61.06     13.01 o 
  12   2  10      121.82      133.99     30.00 o 
 -14   3  10       42.89       45.15     18.12 o 
 -13   3  10       32.34       21.80     12.80 o 
 -12   3  10      217.77      229.38     12.21 o 
 -11   3  10      109.66      102.98      9.73 o 
 -10   3  10       74.06       56.02      7.51 o 
  -9   3  10      128.14      122.91      6.93 o 
  -8   3  10      143.56      133.95      5.96 o 
  -7   3  10      669.84      684.82      7.04 o 
  -6   3  10      408.02      409.16      4.64 o 
  -5   3  10        4.61        4.85      2.63 o 
  -4   3  10      431.36      430.83      4.36 o 
  -3   3  10      532.86      571.69      4.70 o 
  -2   3  10      315.36      332.94      3.60 o 
  -1   3  10      404.28      423.73      4.00 o 
   0   3  10      342.75      351.81      3.63 o 
   1   3  10      586.14      597.02      5.03 o 
   2   3  10       43.50       41.75      2.94 o 
   3   3  10      103.28      104.83      3.86 o 
   4   3  10       74.71       77.68      4.44 o 
   5   3  10      121.13      121.99      5.92 o 
   6   3  10       73.44       59.05      5.53 o 
   7   3  10      109.79       95.52      6.50 o 
   8   3  10        7.19        6.65      7.96 o 
   9   3  10       26.27       29.68     10.19 o 
  10   3  10       17.44       20.46     12.07 o 
  11   3  10       12.01       25.28     14.33 o 
 -14   4  10      492.15      587.73     45.08 o 
 -13   4  10       43.20       50.58     15.34 o 
 -12   4  10      148.80      151.83     11.38 o 
 -11   4  10      291.04      290.52     12.18 o 
 -10   4  10       49.78       42.48      8.44 o 
  -9   4  10       29.78       23.54      5.92 o 
  -8   4  10      143.77      130.22      5.91 o 
  -7   4  10       12.00        9.70      3.90 o 
  -6   4  10      635.33      635.63      6.20 o 
  -5   4  10      865.43      874.66      6.60 o 
  -4   4  10       24.09       31.59      2.99 o 
  -3   4  10      359.75      355.05      4.01 o 
  -2   4  10       42.96       39.59      2.90 o 
  -1   4  10      450.58      413.31      4.07 o 
   0   4  10     1064.95     1112.27      6.10 o 
   1   4  10        2.85        4.46      2.89 o 
   2   4  10      225.51      221.93      4.22 o 
   3   4  10      161.16      146.62      4.40 o 
   4   4  10      167.17      152.66      5.27 o 
   5   4  10      213.55      204.30      7.12 o 
   6   4  10      308.49      279.05      8.69 o 
   7   4  10       49.16       46.20      6.99 o 
   8   4  10       97.71      102.77      9.55 o 
   9   4  10       10.18        8.36     10.03 o 
  10   4  10       39.64       39.60     12.89 o 
  11   4  10       23.45       10.57     15.38 o 
 -13   5  10        7.99       13.14     16.99 o 
 -12   5  10        8.00        5.32     12.23 o 
 -11   5  10      232.85      247.33     12.51 o 
 -10   5  10      177.27      162.70     10.10 o 
  -9   5  10       22.22       17.46      6.26 o 
  -8   5  10      174.54      180.55      6.30 o 
  -7   5  10      284.52      273.19      5.66 o 
  -6   5  10      224.46      220.34      5.11 o 
  -5   5  10      184.24      173.45      4.53 o 
  -4   5  10     1335.44     1323.73      8.55 o 
  -3   5  10       20.29       21.71      3.47 o 
  -2   5  10      420.51      409.29      5.24 o 
  -1   5  10      269.17      246.57      4.21 o 
   0   5  10      705.43      695.93      6.83 o 
   1   5  10      215.82      204.94      4.82 o 
   2   5  10      519.21      540.26      6.52 o 
   3   5  10        4.02        1.13      3.81 o 
   4   5  10       73.58       78.84      5.17 o 
   5   5  10       58.56       43.39      6.07 o 
   6   5  10       42.04       34.02      6.57 o 
   7   5  10      205.24      204.85      9.37 o 
   8   5  10       41.42       40.07     10.10 o 
   9   5  10      195.29      206.56     12.65 o 
  10   5  10       73.90       78.50     13.07 o 
  11   5  10      211.98      221.32     40.67 o 
 -13   6  10      159.95      203.45     27.65 o 
 -12   6  10       45.27       47.70     14.48 o 
 -11   6  10       66.23       53.65     12.39 o 
 -10   6  10      133.02      144.66     11.47 o 
  -9   6  10       86.32       80.66      7.29 o 
  -8   6  10       19.81       17.41      5.69 o 
  -7   6  10       92.26       78.98      5.93 o 
  -6   6  10       31.93       26.94      4.78 o 
  -5   6  10      396.90      404.41      6.15 o 
  -4   6  10       47.54       50.99      4.32 o 
  -3   6  10      216.16      229.82      5.28 o 
  -2   6  10      513.00      494.13      6.14 o 
  -1   6  10       30.45       30.45      3.77 o 
   0   6  10      126.32      119.00      5.02 o 
   1   6  10      778.14      764.40      8.16 o 
   2   6  10       45.91       38.28      4.49 o 
   3   6  10      108.52      105.00      5.35 o 
   4   6  10      189.13      182.23      7.05 o 
   5   6  10      217.26      186.36      8.77 o 
   6   6  10      299.17      293.42     10.05 o 
   7   6  10      108.51       94.59      8.86 o 
   8   6  10       87.11       66.64      9.39 o 
   9   6  10       68.32       71.12     11.93 o 
  10   6  10       57.21       77.18     14.00 o 
  11   6  10       65.54       78.34     43.44 o 
 -12   7  10      153.41      175.93     21.56 o 
 -11   7  10        2.98        1.16     16.71 o 
 -10   7  10        3.36       -0.16     15.18 o 
  -9   7  10      157.27      156.44      9.93 o 
  -8   7  10      289.28      286.79      8.93 o 
  -7   7  10      522.09      523.85      8.29 o 
  -6   7  10       44.98       40.27      6.01 o 
  -5   7  10      250.99      210.51      6.96 o 
  -4   7  10      468.69      472.62      6.88 o 
  -3   7  10      221.93      208.60      5.95 o 
  -2   7  10      157.24      137.85      6.14 o 
  -1   7  10      243.18      242.25      5.84 o 
   0   7  10      176.15      170.59      6.08 o 
   1   7  10      368.55      370.55      6.75 o 
   2   7  10      125.73      115.09      6.24 o 
   3   7  10      118.22      114.35      6.38 o 
   4   7  10        1.89        0.59      5.86 o 
   5   7  10       34.18       31.21      8.12 o 
   6   7  10      178.67      193.58     10.23 o 
   7   7  10      138.35      142.19     10.11 o 
   8   7  10      121.39      120.47     10.97 o 
   9   7  10      105.93      116.39     13.79 o 
  10   7  10       47.35       61.80     39.93 o 
 -11   8  10       64.35       52.21     21.58 o 
 -10   8  10      273.20      281.76     23.98 o 
  -9   8  10      245.77      251.92     14.70 o 
  -8   8  10      317.91      310.20     11.52 o 
  -7   8  10       30.36       28.53      7.73 o 
  -6   8  10      372.05      372.40      9.22 o 
  -5   8  10      101.67      102.05      7.71 o 
  -4   8  10      140.44      120.86      7.20 o 
  -3   8  10       78.32       67.78      6.53 o 
  -2   8  10      101.84      107.33      6.70 o 
  -1   8  10       43.18       37.42      5.58 o 
   0   8  10       34.43       36.60      5.53 o 
   1   8  10       59.09       59.40      5.90 o 
   2   8  10      276.08      267.10      7.88 o 
   3   8  10      377.71      362.29      8.02 o 
   4   8  10       38.05       33.33      7.25 o 
   5   8  10        5.38        0.98      8.69 o 
   6   8  10       12.01        6.47      9.63 o 
   7   8  10      121.09      116.30     11.25 o 
   8   8  10       28.40       30.16     12.33 o 
   9   8  10       51.69       48.93     16.27 o 
 -11   9  10       27.70       32.95     32.57 o 
 -10   9  10      135.70      149.01     23.09 o 
  -9   9  10       10.48       16.33     14.27 o 
  -8   9  10       95.56       80.95     11.08 o 
  -7   9  10      324.14      319.90     11.59 o 
  -6   9  10       49.15       45.28      8.54 o 
  -5   9  10       73.69       52.68      7.99 o 
  -4   9  10       30.47       22.98      7.45 o 
  -3   9  10      143.05      134.76      8.96 o 
  -2   9  10       54.65       39.72      7.79 o 
  -1   9  10       36.38       37.67      6.56 o 
   0   9  10      274.25      274.31      8.52 o 
   1   9  10       74.09       60.23      6.86 o 
   2   9  10      162.20      160.46      8.46 o 
   3   9  10       20.16       21.27      7.33 o 
   4   9  10       44.23       35.44      8.83 o 
   5   9  10      219.63      251.66     12.08 o 
   6   9  10       23.27       26.50     10.87 o 
   7   9  10       67.06       75.20     13.60 o 
   8   9  10       24.50       23.57     18.25 o 
  -9  10  10      168.19      186.83     17.08 o 
  -8  10  10      107.65      111.63     13.55 o 
  -7  10  10       79.49       95.64     11.71 o 
  -6  10  10       27.56       26.49     10.38 o 
  -5  10  10      148.69      135.30     11.12 o 
  -4  10  10       40.00       41.17     11.36 o 
  -3  10  10       10.76        6.41     10.60 o 
  -2  10  10       32.68       29.27      9.63 o 
  -1  10  10        2.64        0.68      8.45 o 
   0  10  10       39.97       33.75      8.76 o 
   1  10  10      128.00      129.87      9.61 o 
   2  10  10       31.31       31.48      8.67 o 
   3  10  10      167.25      150.88     10.62 o 
   4  10  10       66.83       57.24     11.97 o 
   5  10  10       71.35       62.58     14.13 o 
   6  10  10       19.39       12.06     15.72 o 
   7  10  10        9.38       -5.17     45.57 o 
  -8  11  10        9.03        5.51     17.61 o 
  -7  11  10       61.66       60.40     16.27 o 
  -6  11  10       13.53       21.53     14.15 o 
  -5  11  10        6.80        7.34     11.83 o 
  -4  11  10      101.20      102.33     13.37 o 
  -3  11  10       28.34       18.35     12.13 o 
  -2  11  10       23.02       33.26     11.05 o 
  -1  11  10        5.55       -1.84     10.33 o 
   0  11  10       12.27       14.26     10.66 o 
   1  11  10      150.06      148.80     11.94 o 
   2  11  10       12.70       10.30     10.68 o 
   3  11  10       28.97       47.90     12.40 o 
   4  11  10       17.08       12.68     14.51 o 
   5  11  10        4.03       10.90     23.14 o 
  -5  12  10       47.53       45.56     40.14 o 
  -4  12  10      188.00      194.77     18.13 o 
  -3  12  10       98.16      106.01     15.73 o 
  -2  12  10       52.38       51.51     14.66 o 
  -1  12  10       55.34       66.61     14.82 o 
   0  12  10        3.29       -1.70     12.79 o 
   1  12  10       66.22       66.68     13.45 o 
   2  12  10      115.20      133.24     13.98 o 
   3  12  10       39.71       37.03     18.78 o 
   4  12  10       78.66       69.07     39.63 o 
 -14   0  11       12.97        4.95     20.87 o 
 -13   0  11       69.29       60.84     15.06 o 
 -12   0  11      355.03      355.22     16.65 o 
 -11   0  11       14.51       14.27     12.46 o 
 -10   0  11       41.85       28.42     10.46 o 
  -9   0  11      298.45      266.47     12.80 o 
  -8   0  11        0.27       -0.81      6.36 o 
  -7   0  11      209.25      209.21      6.61 o 
  -6   0  11      209.54      213.53      6.01 o 
  -5   0  11        0.61       -0.35      4.10 o 
  -4   0  11      582.24      595.00      8.53 o 
  -3   0  11      831.50      905.77      7.62 o 
  -2   0  11     3248.64     3503.04     18.03 o 
  -1   0  11     1107.19     1208.05     10.16 o 
   0   0  11      851.97     1006.96      9.68 o 
   1   0  11      307.86      318.70      7.47 o 
   2   0  11      179.76      155.75      5.15 o 
   3   0  11      537.13      526.21      7.53 o 
   4   0  11      452.81      455.96      6.99 o 
   5   0  11      104.75      104.42      7.45 o 
   6   0  11        1.07       -0.02      6.25 o 
   7   0  11       19.61       14.14      9.43 o 
   8   0  11      279.96      253.83     14.58 o 
   9   0  11      606.69      615.52     16.89 o 
  10   0  11        0.06       -7.66     16.06 o 
  11   0  11       86.38      110.38     21.04 o 
  12   0  11       87.57      110.90     33.50 o 
 -14   1  11        3.76        6.96     14.71 o 
 -13   1  11      386.32      429.11     14.31 o 
 -12   1  11       25.02       26.32      9.09 o 
 -11   1  11       17.93       17.12      8.72 o 
 -10   1  11       49.26       47.56      7.40 o 
  -9   1  11      644.69      612.61     10.99 o 
  -8   1  11      101.01       86.45      6.38 o 
  -7   1  11      502.97      492.30      7.00 o 
  -6   1  11      529.21      536.91      6.03 o 
  -5   1  11      195.35      218.90      3.98 o 
  -4   1  11      114.47      113.25      3.19 o 
  -3   1  11     4397.01     4864.84     15.67 o 
  -2   1  11     2929.46     3235.47     10.23 o 
  -1   1  11     1332.86     1481.93      7.21 o 
   0   1  11      138.25      170.96      2.89 o 
   1   1  11      420.72      440.13      5.07 o 
   2   1  11        9.52        6.83      2.96 o 
   3   1  11      248.97      237.48      4.02 o 
   4   1  11      934.93      961.74      7.81 o 
   5   1  11      141.47      129.30      5.24 o 
   6   1  11       12.43        4.68      5.17 o 
   7   1  11      301.00      277.81      8.59 o 
   8   1  11      145.92      133.42      9.04 o 
   9   1  11      152.54      153.14     10.56 o 
  10   1  11       53.85       60.14     10.59 o 
  11   1  11      113.84      149.40     14.48 o 
  12   1  11       59.29       80.66     34.17 o 
 -14   2  11       10.87       11.93     14.31 o 
 -13   2  11       29.09       39.34     11.91 o 
 -12   2  11       31.43       18.82     12.61 o 
 -11   2  11      560.18      560.82     12.07 o 
 -10   2  11      313.01      307.96     10.63 o 
  -9   2  11       60.31       58.50      6.35 o 
  -8   2  11       98.56      100.23      6.19 o 
  -7   2  11      163.13      163.94      5.11 o 
  -6   2  11      457.34      454.20      5.31 o 
  -5   2  11       62.03       62.58      3.13 o 
  -4   2  11      120.34      115.02      3.14 o 
  -3   2  11     1409.51     1499.91      6.97 o 
  -2   2  11      124.70      132.43      2.87 o 
  -1   2  11      821.51      822.64      4.64 o 
   0   2  11      162.45      171.22      2.76 o 
   1   2  11     1394.95     1395.84      6.83 o 
   2   2  11     1472.58     1573.26      8.44 o 
   3   2  11      824.53      853.94      6.66 o 
   4   2  11      280.91      285.39      5.52 o 
   5   2  11       18.15       12.85      4.59 o 
   6   2  11      113.05      111.35      6.63 o 
   7   2  11      182.63      169.77      8.67 o 
   8   2  11      499.21      509.68     10.61 o 
   9   2  11       68.84       67.35      9.41 o 
  10   2  11        1.47        6.31     11.17 o 
  11   2  11      146.47      163.49     15.72 o 
  12   2  11       63.74       88.96     50.35 o 
 -14   3  11      104.61      101.26     20.83 o 
 -13   3  11       81.76       84.78     14.05 o 
 -12   3  11      402.73      379.47     15.79 o 
 -11   3  11      100.11       97.47     10.65 o 
 -10   3  11      139.21      144.46      9.97 o 
  -9   3  11      244.50      232.33      7.18 o 
  -8   3  11      387.44      344.38      6.42 o 
  -7   3  11      287.07      267.08      5.31 o 
  -6   3  11      120.87      117.27      3.97 o 
  -5   3  11      120.86      114.11      3.53 o 
  -4   3  11      764.07      817.80      6.12 o 
  -3   3  11      581.23      619.56      4.97 o 
  -2   3  11     2474.30     2633.97     11.80 o 
  -1   3  11      121.37      127.76      3.18 o 
   0   3  11      153.63      154.03      3.02 o 
   1   3  11       84.07       89.20      3.48 o 
   2   3  11      323.68      330.46      4.41 o 
   3   3  11       17.20       21.12      3.37 o 
   4   3  11      166.81      158.12      5.45 o 
   5   3  11       26.65       14.85      4.86 o 
   6   3  11       67.35       63.22      6.48 o 
   7   3  11       79.36       82.08      7.45 o 
   8   3  11       32.04       24.35      9.35 o 
   9   3  11       23.26       13.87     10.78 o 
  10   3  11        7.95       13.61     12.48 o 
  11   3  11       70.17       56.86     15.44 o 
 -14   4  11       18.66       17.86     33.04 o 
 -13   4  11      112.53      117.13     15.57 o 
 -12   4  11      194.30      213.89     15.71 o 
 -11   4  11      134.34      139.83     11.50 o 
 -10   4  11      106.89       93.71      9.52 o 
  -9   4  11      173.40      177.95      8.30 o 
  -8   4  11      368.63      361.05      6.77 o 
  -7   4  11      132.41      130.68      5.40 o 
  -6   4  11      282.02      289.67      4.95 o 
  -5   4  11      788.58      813.20      6.51 o 
  -4   4  11      133.56      131.18      4.00 o 
  -3   4  11      318.71      291.61      4.52 o 
  -2   4  11      596.86      627.08      5.19 o 
  -1   4  11      309.75      324.67      3.95 o 
   0   4  11      664.04      680.08      6.02 o 
   1   4  11     1039.30     1076.88      7.53 o 
   2   4  11      575.11      589.73      6.04 o 
   3   4  11      543.89      557.69      6.54 o 
   4   4  11      208.99      223.90      6.23 o 
   5   4  11       71.49       58.16      6.18 o 
   6   4  11      124.24      112.94      7.67 o 
   7   4  11       12.11       12.19      8.15 o 
   8   4  11       78.68       59.30      9.42 o 
   9   4  11        4.77        9.50     11.86 o 
  10   4  11       39.69       33.95     13.85 o 
  11   4  11       40.74       62.06     23.65 o 
 -13   5  11      140.94      160.20     18.99 o 
 -12   5  11      172.20      169.42     16.91 o 
 -11   5  11        9.45        2.06     12.30 o 
 -10   5  11      231.07      210.05     11.56 o 
  -9   5  11      414.67      374.10      8.98 o 
  -8   5  11      627.74      592.15      8.17 o 
  -7   5  11      717.65      684.55      7.87 o 
  -6   5  11      493.16      482.47      6.02 o 
  -5   5  11     1839.40     1854.10     10.48 o 
  -4   5  11      432.91      424.65      5.77 o 
  -3   5  11     1245.74     1278.17      9.35 o 
  -2   5  11      435.94      425.41      5.43 o 
  -1   5  11      632.52      643.38      6.63 o 
   0   5  11      325.29      302.51      5.16 o 
   1   5  11      151.74      146.64      5.00 o 
   2   5  11      145.71      144.25      5.19 o 
   3   5  11        7.96       11.77      4.17 o 
   4   5  11      311.10      288.78      6.36 o 
   5   5  11      367.38      368.39      8.58 o 
   6   5  11      128.30      135.80      8.53 o 
   7   5  11      140.12      128.34      9.05 o 
   8   5  11      104.45       94.12     10.91 o 
   9   5  11       50.85       49.86     12.34 o 
  10   5  11       52.80       52.20     16.11 o 
 -13   6  11       30.80       25.17     27.42 o 
 -12   6  11       81.16       77.06     16.26 o 
 -11   6  11      124.97      125.13     14.65 o 
 -10   6  11      209.24      229.74     12.77 o 
  -9   6  11       17.36       16.73      7.07 o 
  -8   6  11      311.18      321.84      7.98 o 
  -7   6  11      460.32      491.97      7.79 o 
  -6   6  11       42.26       39.88      5.12 o 
  -5   6  11       40.65       48.46      4.77 o 
  -4   6  11       43.76       45.78      4.47 o 
  -3   6  11      225.45      223.91      5.60 o 
  -2   6  11      174.63      166.91      5.37 o 
  -1   6  11      229.18      231.39      5.33 o 
   0   6  11       27.83       26.87      3.94 o 
   1   6  11        4.75        4.04      4.20 o 
   2   6  11      577.50      567.76      7.26 o 
   3   6  11      148.07      121.52      6.31 o 
   4   6  11      277.55      265.22      7.35 o 
   5   6  11      125.28      126.27      8.08 o 
   6   6  11      183.47      165.33      9.65 o 
   7   6  11       23.56       30.34      8.69 o 
   8   6  11       31.31       37.97      9.83 o 
   9   6  11       39.70       29.20     12.54 o 
  10   6  11      111.18      147.33     16.73 o 
 -12   7  11      303.61      354.27     30.34 o 
 -11   7  11       62.11       57.81     21.66 o 
 -10   7  11      114.69      117.88     17.82 o 
  -9   7  11      241.02      244.89     11.81 o 
  -8   7  11      147.26      128.78      8.66 o 
  -7   7  11      242.08      235.50      8.64 o 
  -6   7  11      823.11      783.54      9.93 o 
  -5   7  11      230.48      218.62      6.72 o 
  -4   7  11      592.93      578.11      7.51 o 
  -3   7  11        3.18        2.86      5.22 o 
  -2   7  11       20.52       18.00      5.01 o 
  -1   7  11       45.61       42.42      4.68 o 
   0   7  11       41.33       32.56      4.81 o 
   1   7  11       74.41       61.77      5.23 o 
   2   7  11      138.84      127.64      6.79 o 
   3   7  11      454.28      442.94      7.42 o 
   4   7  11       97.81       94.40      6.90 o 
   5   7  11      280.94      272.04     10.78 o 
   6   7  11      285.78      291.57     11.55 o 
   7   7  11      146.88      149.88     10.64 o 
   8   7  11       14.70       13.07     11.05 o 
   9   7  11       51.75       46.54     14.07 o 
 -11   8  11       33.55       43.15     24.76 o 
 -10   8  11      280.01      260.94     23.66 o 
  -9   8  11      121.05      145.60     12.61 o 
  -8   8  11       95.10       99.27      9.80 o 
  -7   8  11      419.78      433.18     10.16 o 
  -6   8  11      330.19      334.64     10.48 o 
  -5   8  11      315.83      336.86      8.65 o 
  -4   8  11       16.23       16.63      6.43 o 
  -3   8  11       62.87       50.93      6.89 o 
  -2   8  11       21.10       19.35      6.07 o 
  -1   8  11       91.95       74.44      6.23 o 
   0   8  11      363.36      373.57      7.28 o 
   1   8  11      443.38      434.97      7.83 o 
   2   8  11      614.37      614.43      9.05 o 
   3   8  11      191.81      177.05      8.42 o 
   4   8  11      213.26      195.02      9.38 o 
   5   8  11      126.89      128.42      9.84 o 
   6   8  11        0.15       -0.94      9.90 o 
   7   8  11       24.27       19.35     11.32 o 
   8   8  11       17.19       11.68     13.09 o 
 -10   9  11      282.10      297.97     31.33 o 
  -9   9  11       20.93       27.28     13.96 o 
  -8   9  11       92.05       89.59     11.43 o 
  -7   9  11      492.38      482.65     13.11 o 
  -6   9  11        3.87        4.48      9.18 o 
  -5   9  11      412.60      399.40     12.23 o 
  -4   9  11      175.65      177.60     10.62 o 
  -3   9  11      190.37      176.20     10.79 o 
  -2   9  11      315.63      307.40     10.43 o 
  -1   9  11       70.56       61.77      7.40 o 
   0   9  11      143.91      137.48      7.82 o 
   1   9  11      290.52      279.49      9.17 o 
   2   9  11       16.55        8.71      6.86 o 
   3   9  11       67.15       65.48      7.72 o 
   4   9  11      129.77      130.20     10.78 o 
   5   9  11       17.81       10.20     10.51 o 
   6   9  11       50.52       54.37     11.72 o 
   7   9  11      251.70      301.07     16.24 o 
   8   9  11       62.56       66.34     33.50 o 
  -9  10  11      136.05      132.54     16.89 o 
  -8  10  11       51.57       55.17     13.07 o 
  -7  10  11       72.96       73.59     12.37 o 
  -6  10  11       86.72       98.10     12.44 o 
  -5  10  11      132.34      101.00     11.52 o 
  -4  10  11      330.28      339.82     14.86 o 
  -3  10  11      227.11      236.09     12.48 o 
  -2  10  11       20.58       10.20     10.52 o 
  -1  10  11      483.10      520.33     11.29 o 
   0  10  11       29.29       25.91      8.53 o 
   1  10  11      319.80      331.83     10.85 o 
   2  10  11       39.17       30.14      9.01 o 
   3  10  11       17.12       18.37      9.69 o 
   4  10  11       83.31       80.73     12.02 o 
   5  10  11       16.29        7.35     14.29 o 
   6  10  11      120.40      142.00     18.66 o 
   7  10  11       83.47       97.12     47.94 o 
  -8  11  11        7.00       10.02     25.05 o 
  -7  11  11       98.55      112.11     17.93 o 
  -6  11  11      203.84      230.85     16.39 o 
  -5  11  11       32.71       43.78     14.80 o 
  -4  11  11       80.23       96.41     14.34 o 
  -3  11  11      127.16      125.65     14.80 o 
  -2  11  11      103.94      108.50     12.90 o 
  -1  11  11        2.47      -11.37     11.37 o 
   0  11  11       12.21        9.54     11.14 o 
   1  11  11       57.35       58.93     11.38 o 
   2  11  11       28.96       23.32     11.19 o 
   3  11  11       46.69       55.46     11.97 o 
   4  11  11       42.71       30.28     18.20 o 
   5  11  11        1.63      -13.59     44.59 o 
  -5  12  11      159.01      165.42     42.97 o 
  -4  12  11        6.53      -18.23     29.55 o 
  -3  12  11      208.81      216.86     25.15 o 
  -2  12  11      272.98      330.69     19.04 o 
  -1  12  11       15.26        4.88     16.15 o 
   0  12  11       70.22       77.70     14.87 o 
   1  12  11       77.36       83.27     15.42 o 
   2  12  11       18.70       16.27     15.34 o 
   3  12  11       45.95       43.29     31.64 o 
 -14   0  12       55.43       73.01     21.07 o 
 -13   0  12      189.02      177.85     17.68 o 
 -12   0  12      194.76      179.21     16.72 o 
 -11   0  12      363.06      344.39     16.36 o 
 -10   0  12      170.28      173.54     14.77 o 
  -9   0  12       70.26       65.97      9.47 o 
  -8   0  12      139.03      123.92      9.97 o 
  -7   0  12      823.45      893.70     13.02 o 
  -6   0  12       14.25       11.02      4.89 o 
  -5   0  12       48.48       60.29      5.42 o 
  -4   0  12     1312.18     1428.97     12.96 o 
  -3   0  12        0.58       -0.26      3.33 o 
  -2   0  12       61.77       62.71      4.22 o 
  -1   0  12       50.22       58.79      4.76 o 
   0   0  12       34.22       26.36      4.42 o 
   1   0  12      101.50       87.61      6.65 o 
   2   0  12      201.05      194.62      7.36 o 
   3   0  12      172.53      152.96      6.24 o 
   4   0  12      561.95      556.42      9.84 o 
   5   0  12     1546.73     1571.05     14.49 o 
   6   0  12      985.79     1053.17     12.84 o 
   7   0  12        7.29        6.28     10.96 o 
   8   0  12      126.40      110.58     14.72 o 
   9   0  12       29.68       25.93     15.39 o 
  10   0  12       62.77       59.41     17.66 o 
  11   0  12      322.74      347.68     26.99 o 
 -14   1  12      182.13      199.22     15.34 o 
 -13   1  12       24.02       24.92     10.72 o 
 -12   1  12      115.17      117.06     11.12 o 
 -11   1  12        5.10       -2.69      9.31 o 
 -10   1  12        1.33        4.27      7.08 o 
  -9   1  12      164.53      162.37      8.69 o 
  -8   1  12      575.62      566.06     10.25 o 
  -7   1  12       38.32       31.07      4.79 o 
  -6   1  12       95.78       92.20      4.75 o 
  -5   1  12      206.15      212.38      4.55 o 
  -4   1  12      224.93      228.37      4.40 o 
  -3   1  12      644.27      680.25      4.85 o 
  -2   1  12      837.20      879.99      5.87 o 
  -1   1  12      491.73      516.96      4.26 o 
   0   1  12      498.15      524.57      4.50 o 
   1   1  12       55.60       53.60      3.56 o 
   2   1  12       31.81       32.34      3.42 o 
   3   1  12      769.96      786.47      6.99 o 
   4   1  12      134.66      127.63      5.52 o 
   5   1  12      335.47      313.78      5.93 o 
   6   1  12      859.53      798.30      9.69 o 
   7   1  12      596.62      539.94      9.80 o 
   8   1  12      502.26      465.11     11.54 o 
   9   1  12      202.88      182.52     11.33 o 
  10   1  12       13.37       11.54     11.03 o 
  11   1  12       50.43       57.55     16.13 o 
 -14   2  12      134.14      132.59     15.32 o 
 -13   2  12      141.89      134.03     13.83 o 
 -12   2  12      189.82      186.96     13.00 o 
 -11   2  12      692.22      684.35     13.51 o 
 -10   2  12      113.57      119.94      9.86 o 
  -9   2  12      312.96      312.56      8.69 o 
  -8   2  12     1055.82     1044.58     12.11 o 
  -7   2  12      419.82      408.25      6.68 o 
  -6   2  12      215.35      190.15      4.90 o 
  -5   2  12        3.40        2.19      3.24 o 
  -4   2  12       87.45       78.96      3.41 o 
  -3   2  12     1504.38     1576.99      8.26 o 
  -2   2  12      762.48      782.63      5.06 o 
  -1   2  12      715.35      708.82      4.52 o 
   0   2  12       23.07       22.34      2.38 o 
   1   2  12        8.88        5.74      2.54 o 
   2   2  12      740.48      752.12      6.36 o 
   3   2  12      482.07      502.27      5.59 o 
   4   2  12      150.09      141.88      5.67 o 
   5   2  12      167.01      164.05      6.35 o 
   6   2  12       29.57       17.83      5.99 o 
   7   2  12      193.93      165.89      9.67 o 
   8   2  12      304.97      306.10     11.88 o 
   9   2  12       95.03       93.92     10.93 o 
  10   2  12       53.31       59.61     12.16 o 
  11   2  12      117.93      119.34     16.29 o 
 -14   3  12      145.24      141.38     22.36 o 
 -13   3  12      257.62      270.98     15.64 o 
 -12   3  12       72.25       72.80     12.27 o 
 -11   3  12       42.33       36.58      9.82 o 
 -10   3  12      124.76      121.00      9.71 o 
  -9   3  12     1146.69     1141.25     12.37 o 
  -8   3  12      175.19      179.14      6.87 o 
  -7   3  12      245.04      260.79      6.27 o 
  -6   3  12      598.23      602.55      6.31 o 
  -5   3  12       26.07       18.69      3.13 o 
  -4   3  12       91.26       88.92      3.84 o 
  -3   3  12      544.72      569.55      5.34 o 
  -2   3  12      172.36      168.70      3.45 o 
  -1   3  12      129.56      124.15      3.34 o 
   0   3  12      342.29      351.35      3.85 o 
   1   3  12      217.38      207.88      3.97 o 
   2   3  12        7.34        7.41      3.16 o 
   3   3  12      171.08      176.39      4.79 o 
   4   3  12       29.37       23.80      4.62 o 
   5   3  12      224.16      206.48      6.83 o 
   6   3  12        5.20        4.37      6.30 o 
   7   3  12        8.72       -2.43      7.71 o 
   8   3  12      239.06      216.44     13.37 o 
   9   3  12       30.79       24.59     11.65 o 
  10   3  12       34.56       19.64     13.53 o 
  11   3  12       30.37       14.79     23.24 o 
 -14   4  12      217.01      223.88     49.30 o 
 -13   4  12       16.61       16.75     13.62 o 
 -12   4  12      228.16      237.56     15.59 o 
 -11   4  12      251.31      276.06     13.40 o 
 -10   4  12       25.90       17.99      9.69 o 
  -9   4  12       72.12       60.23      7.47 o 
  -8   4  12      251.05      256.34      7.34 o 
  -7   4  12     1809.82     1855.99     11.95 o 
  -6   4  12      601.35      602.51      6.27 o 
  -5   4  12       17.18       16.84      3.56 o 
  -4   4  12      180.32      178.46      4.71 o 
  -3   4  12      504.22      534.02      5.89 o 
  -2   4  12      125.88      122.68      3.84 o 
  -1   4  12      505.19      524.84      5.25 o 
   0   4  12      511.97      534.45      5.45 o 
   1   4  12      260.88      274.97      4.66 o 
   2   4  12      137.27      140.22      4.74 o 
   3   4  12      456.97      448.97      6.20 o 
   4   4  12      153.94      139.61      6.61 o 
   5   4  12      258.60      240.46      8.11 o 
   6   4  12     1068.87     1009.05     13.13 o 
   7   4  12      307.54      292.68     11.75 o 
   8   4  12       91.78       95.73     11.02 o 
   9   4  12        0.96       -0.47     13.37 o 
  10   4  12       83.02       80.73     16.53 o 
 -13   5  12      149.22      144.36     18.19 o 
 -12   5  12       75.01       64.48     14.11 o 
 -11   5  12       36.85       20.14     13.06 o 
 -10   5  12      108.79      103.65     12.06 o 
  -9   5  12      494.11      496.03      9.83 o 
  -8   5  12      941.30      934.92     10.64 o 
  -7   5  12      617.29      605.52      7.31 o 
  -6   5  12      241.95      218.82      5.92 o 
  -5   5  12       49.51       42.74      4.28 o 
  -4   5  12      245.89      251.08      5.74 o 
  -3   5  12      254.00      243.17      5.26 o 
  -2   5  12      851.83      862.41      7.92 o 
  -1   5  12      207.50      206.71      4.96 o 
   0   5  12       22.76       26.92      3.68 o 
   1   5  12       53.94       49.08      4.40 o 
   2   5  12      100.19      103.36      5.25 o 
   3   5  12       51.76       46.43      4.82 o 
   4   5  12        1.76        1.39      5.38 o 
   5   5  12      100.55       96.44      7.40 o 
   6   5  12       85.47       62.15      7.69 o 
   7   5  12      213.08      200.57     11.01 o 
   8   5  12       70.49       69.34     11.50 o 
   9   5  12      155.42      141.41     14.17 o 
  10   5  12       24.73       17.22     17.67 o 
 -13   6  12      179.95      221.88     29.55 o 
 -12   6  12      166.39      175.43     17.57 o 
 -11   6  12       33.05       27.20     12.69 o 
 -10   6  12      374.33      384.47     15.74 o 
  -9   6  12       10.54        3.30      8.04 o 
  -8   6  12       61.86       53.04      7.33 o 
  -7   6  12      491.38      489.52      8.01 o 
  -6   6  12     1143.69     1120.66     11.14 o 
  -5   6  12      293.28      281.23      6.61 o 
  -4   6  12      327.56      349.67      6.69 o 
  -3   6  12       44.48       38.64      4.76 o 
  -2   6  12      122.18      104.98      5.90 o 
  -1   6  12        1.24        3.71      4.02 o 
   0   6  12       33.30       30.32      4.31 o 
   1   6  12      112.99      107.43      5.85 o 
   2   6  12      137.38      131.71      6.00 o 
   3   6  12        6.44        5.35      4.82 o 
   4   6  12       26.47       28.31      6.07 o 
   5   6  12      329.68      297.43      9.83 o 
   6   6  12       83.16       68.16      8.13 o 
   7   6  12      140.80      134.52     10.28 o 
   8   6  12       39.16       30.94     11.30 o 
   9   6  12       26.16       28.86     13.28 o 
  10   6  12      102.78      113.95     41.98 o 
 -12   7  12       64.65       65.55     43.11 o 
 -11   7  12       89.02       95.51     23.84 o 
 -10   7  12      158.27      163.60     15.95 o 
  -9   7  12       67.56       53.53     11.27 o 
  -8   7  12       50.13       51.15      7.46 o 
  -7   7  12      260.88      233.37      8.49 o 
  -6   7  12     1308.50     1288.46     13.32 o 
  -5   7  12      296.18      288.41      7.28 o 
  -4   7  12     1413.78     1355.66     12.05 o 
  -3   7  12      210.39      183.72      7.40 o 
  -2   7  12      190.17      154.96      7.06 o 
  -1   7  12      293.05      283.13      6.34 o 
   0   7  12       12.17        8.58      4.71 o 
   1   7  12      113.72      109.32      6.43 o 
   2   7  12      157.74      155.47      7.35 o 
   3   7  12      155.52      143.24      7.29 o 
   4   7  12      172.74      174.02      8.94 o 
   5   7  12       19.34       16.89      8.33 o 
   6   7  12      175.56      184.69     11.08 o 
   7   7  12       24.12       16.74     10.22 o 
   8   7  12       10.21       15.12     11.84 o 
   9   7  12      194.84      226.02     17.50 o 
 -11   8  12       63.56       71.43     26.80 o 
 -10   8  12       30.75       48.34     23.10 o 
  -9   8  12       53.11       53.43     11.94 o 
  -8   8  12       44.42       58.30      9.23 o 
  -7   8  12       52.71       44.59      9.02 o 
  -6   8  12       37.84       31.34      7.90 o 
  -5   8  12       47.95       43.22      7.51 o 
  -4   8  12      184.67      174.01      9.31 o 
  -3   8  12       10.83       14.16      7.13 o 
  -2   8  12       43.06       29.33      6.61 o 
  -1   8  12      327.05      316.77      7.67 o 
   0   8  12      140.54      119.80      7.10 o 
   1   8  12      276.55      267.66      7.79 o 
   2   8  12      245.12      232.02      8.97 o 
   3   8  12        6.07        1.52      6.68 o 
   4   8  12        7.22        3.99      8.57 o 
   5   8  12        3.90        5.23      9.52 o 
   6   8  12       23.39       25.44     10.52 o 
   7   8  12        8.94       11.41     11.82 o 
   8   8  12       65.58       64.23     14.01 o 
 -10   9  12      176.70      176.47     28.54 o 
  -9   9  12      394.74      413.10     18.96 o 
  -8   9  12       73.53       67.07     10.86 o 
  -7   9  12        8.95        8.45     10.27 o 
  -6   9  12       64.20       62.63     10.46 o 
  -5   9  12     1278.00     1267.02     18.70 o 
  -4   9  12      408.91      385.96     12.26 o 
  -3   9  12       58.94       58.59      9.38 o 
  -2   9  12      491.87      459.89     10.29 o 
  -1   9  12      201.07      182.75      9.07 o 
   0   9  12      134.32      125.13      8.11 o 
   1   9  12       54.55       49.81      7.23 o 
   2   9  12       15.76        7.79      7.60 o 
   3   9  12      187.29      180.67      9.77 o 
   4   9  12       13.98        6.63      9.99 o 
   5   9  12      196.51      204.21     13.43 o 
   6   9  12       63.42       68.43     12.50 o 
   7   9  12      160.18      179.79     14.54 o 
  -9  10  12       66.68       95.53     20.75 o 
  -8  10  12       37.21       42.42     14.14 o 
  -7  10  12       68.95       69.84     13.32 o 
  -6  10  12      220.12      240.95     14.35 o 
  -5  10  12       16.62       22.50     11.94 o 
  -4  10  12       36.10       33.66     11.42 o 
  -3  10  12       59.82       58.13     11.43 o 
  -2  10  12       49.01       37.62     10.71 o 
  -1  10  12       63.18       58.08     10.05 o 
   0  10  12       40.99       33.31      9.24 o 
   1  10  12      122.15      125.44     10.55 o 
   2  10  12       23.80       12.98      9.51 o 
   3  10  12       92.55       83.93     11.41 o 
   4  10  12        4.48        2.73     12.49 o 
   5  10  12       39.40       35.83     13.44 o 
   6  10  12        0.85       15.94     24.08 o 
  -7  11  12      248.59      289.03     20.95 o 
  -6  11  12      222.54      192.80     18.38 o 
  -5  11  12      141.31      129.93     15.96 o 
  -4  11  12      105.57      104.70     15.13 o 
  -3  11  12       87.90       85.33     14.43 o 
  -2  11  12       79.76       99.67     13.96 o 
  -1  11  12        3.04       -0.39     13.24 o 
   0  11  12      145.92      167.08     13.16 o 
   1  11  12       14.79       16.48     11.29 o 
   2  11  12       36.93       36.87     11.81 o 
   3  11  12       70.08       65.69     14.08 o 
   4  11  12        2.07       -0.80     23.58 o 
  -5  12  12      129.15      136.43     31.91 o 
  -4  12  12       52.29       52.32     32.28 o 
  -3  12  12       40.81       26.53     29.03 o 
  -2  12  12      173.18      186.36     24.04 o 
  -1  12  12       34.29       16.07     21.63 o 
   0  12  12       12.04       14.93     14.72 o 
   1  12  12      217.55      249.25     22.94 o 
   2  12  12       32.83       26.12     31.75 o 
 -14   0  13        0.18       -1.10     18.53 o 
 -13   0  13      159.92      140.43     17.37 o 
 -12   0  13      233.01      239.13     20.69 o 
 -11   0  13      125.02      123.72     15.03 o 
 -10   0  13      442.03      410.10     15.19 o 
  -9   0  13      282.65      291.32     13.85 o 
  -8   0  13      581.36      558.43     14.80 o 
  -7   0  13       80.46       70.31      7.51 o 
  -6   0  13       13.01       13.69      5.24 o 
  -5   0  13      238.74      244.91      6.87 o 
  -4   0  13      468.68      504.77      8.57 o 
  -3   0  13     1106.41     1211.02     11.59 o 
  -2   0  13      577.78      620.01      7.47 o 
  -1   0  13      319.74      394.94      7.04 o 
   0   0  13       70.80       68.61      5.41 o 
   1   0  13      124.74      152.72      7.03 o 
   2   0  13      119.51      103.86      7.48 o 
   3   0  13       23.65       27.44      5.90 o 
   4   0  13      693.92      744.32     13.15 o 
   5   0  13        8.72        2.22      7.47 o 
   6   0  13      260.84      283.99     10.44 o 
   7   0  13      595.32      674.02     15.52 o 
   8   0  13      144.28      108.59     17.52 o 
   9   0  13       93.70      113.84     16.72 o 
  10   0  13      151.02      130.31     20.68 o 
  11   0  13       63.15       66.35     24.06 o 
 -14   1  13       72.89       70.12     14.52 o 
 -13   1  13       29.78       28.23     11.25 o 
 -12   1  13      208.21      218.63     13.82 o 
 -11   1  13       29.04       20.94      9.09 o 
 -10   1  13      334.60      304.32     10.78 o 
  -9   1  13     1297.04     1334.19     15.62 o 
  -8   1  13      161.89      158.56      7.98 o 
  -7   1  13     1708.43     1768.47     14.31 o 
  -6   1  13       66.76       60.34      4.63 o 
  -5   1  13       33.22       33.65      3.56 o 
  -4   1  13       47.32       49.39      3.59 o 
  -3   1  13     2992.07     3265.90     12.37 o 
  -2   1  13     4107.75     4489.40     16.28 o 
  -1   1  13      606.09      658.58      5.76 o 
   0   1  13      150.69      172.13      3.52 o 
   1   1  13      135.82      138.39      4.21 o 
   2   1  13      149.36      151.13      4.36 o 
   3   1  13     1054.05     1081.24      8.32 o 
   4   1  13       80.94       77.76      5.23 o 
   5   1  13       94.09       81.62      5.92 o 
   6   1  13      319.90      300.01      8.42 o 
   7   1  13     1270.97     1246.71     13.67 o 
   8   1  13      425.42      416.38     12.14 o 
   9   1  13        6.02       -3.08     10.12 o 
  10   1  13      201.01      177.46     15.47 o 
  11   1  13       39.40       49.16     24.64 o 
 -14   2  13       39.77       25.15     17.67 o 
 -13   2  13      376.46      384.71     17.83 o 
 -12   2  13       67.44       57.65     11.59 o 
 -11   2  13      273.38      254.13     12.98 o 
 -10   2  13      162.42      153.47      9.10 o 
  -9   2  13     1312.95     1277.93     14.15 o 
  -8   2  13      525.79      533.66      8.55 o 
  -7   2  13      388.05      384.82      6.74 o 
  -6   2  13     1362.90     1392.78     10.21 o 
  -5   2  13      161.28      164.57      4.46 o 
  -4   2  13      318.69      305.49      4.86 o 
  -3   2  13     1079.06     1184.89      8.44 o 
  -2   2  13       51.10       62.52      3.46 o 
  -1   2  13      609.09      618.53      4.82 o 
   0   2  13       19.89       15.54      2.60 o 
   1   2  13      691.04      726.93      5.90 o 
   2   2  13      156.62      150.15      4.37 o 
   3   2  13      472.96      466.56      6.06 o 
   4   2  13       31.69       30.98      4.57 o 
   5   2  13      179.33      183.64      7.15 o 
   6   2  13       89.37      101.94      8.08 o 
   7   2  13      129.23      114.00     10.39 o 
   8   2  13       31.29       47.28      9.90 o 
   9   2  13      138.74      138.07     11.72 o 
  10   2  13       78.17       91.38     14.31 o 
  11   2  13       31.99       29.34     30.95 o 
 -14   3  13       11.90       25.34     23.64 o 
 -13   3  13       37.62       26.48     14.31 o 
 -12   3  13      149.36      162.17     14.49 o 
 -11   3  13       16.23       18.55      9.85 o 
 -10   3  13       49.91       41.72      9.44 o 
  -9   3  13       98.83      100.90      7.91 o 
  -8   3  13      700.93      699.87      9.12 o 
  -7   3  13     1479.02     1538.55     11.69 o 
  -6   3  13      692.91      734.88      7.53 o 
  -5   3  13      109.79      111.98      4.71 o 
  -4   3  13      208.06      205.77      4.51 o 
  -3   3  13      104.94       93.97      4.42 o 
  -2   3  13       89.72       80.00      4.02 o 
  -1   3  13     1117.94     1137.55      7.00 o 
   0   3  13       44.98       44.77      3.37 o 
   1   3  13       17.05       13.57      3.16 o 
   2   3  13      183.33      175.37      4.65 o 
   3   3  13      141.38      132.83      5.03 o 
   4   3  13       94.85       82.27      5.87 o 
   5   3  13      155.66      153.55      7.71 o 
   6   3  13      173.28      165.96      9.05 o 
   7   3  13      366.64      353.60     12.81 o 
   8   3  13       31.76       32.44     12.54 o 
   9   3  13      276.86      248.35     16.93 o 
  10   3  13       78.08       79.59     15.11 o 
  11   3  13       99.37       91.13     48.70 o 
 -13   4  13       27.71       29.96     16.00 o 
 -12   4  13      130.47      136.40     14.02 o 
 -11   4  13      456.07      438.15     14.52 o 
 -10   4  13      348.43      354.28     10.05 o 
  -9   4  13     1684.84     1795.14     17.00 o 
  -8   4  13      112.79      100.21      7.00 o 
  -7   4  13        6.31        4.16      4.99 o 
  -6   4  13      893.99      932.80      8.59 o 
  -5   4  13     1248.73     1225.23     10.49 o 
  -4   4  13      434.39      443.03      6.70 o 
  -3   4  13      123.87      126.18      4.54 o 
  -2   4  13        3.84        2.74      3.54 o 
  -1   4  13        9.87       11.09      3.49 o 
   0   4  13     1253.97     1288.87      8.17 o 
   1   4  13      418.19      408.35      5.44 o 
   2   4  13      357.00      356.81      5.74 o 
   3   4  13       77.67       82.99      5.29 o 
   4   4  13      561.70      534.70      8.17 o 
   5   4  13       41.19       36.24      7.09 o 
   6   4  13      606.82      613.63     11.04 o 
   7   4  13      280.34      270.81     11.84 o 
   8   4  13       37.46       30.88     12.49 o 
   9   4  13       75.26       76.59     14.72 o 
  10   4  13      114.55      132.46     17.54 o 
 -13   5  13        9.74        9.32     24.77 o 
 -12   5  13      110.08      124.62     15.18 o 
 -11   5  13      105.75       98.12     13.57 o 
 -10   5  13      334.51      306.58     12.97 o 
  -9   5  13      462.93      494.78      9.37 o 
  -8   5  13      479.47      475.10      9.20 o 
  -7   5  13      901.64      928.07     10.57 o 
  -6   5  13       27.79       22.71      5.04 o 
  -5   5  13      327.72      316.67      7.15 o 
  -4   5  13       17.95       14.38      4.55 o 
  -3   5  13      555.62      545.41      7.42 o 
  -2   5  13     1070.88     1078.01     10.59 o 
  -1   5  13      806.21      791.13      8.56 o 
   0   5  13      303.15      310.92      5.57 o 
   1   5  13      371.58      359.22      5.96 o 
   2   5  13      252.22      247.76      5.91 o 
   3   5  13      185.85      174.10      6.11 o 
   4   5  13       38.93       24.61      6.08 o 
   5   5  13      244.44      246.28      9.14 o 
   6   5  13      252.28      228.46     10.54 o 
   7   5  13       88.03       84.34     10.16 o 
   8   5  13       55.83       44.70     11.20 o 
   9   5  13      120.09      121.38     16.72 o 
  10   5  13      439.12      511.55     55.81 o 
 -13   6  13      123.90      160.72     36.93 o 
 -12   6  13       47.61       43.08     18.84 o 
 -11   6  13       34.58       28.25     14.49 o 
 -10   6  13      175.65      169.26     13.78 o 
  -9   6  13      338.41      349.00     11.18 o 
  -8   6  13      334.03      347.41      9.71 o 
  -7   6  13      345.66      320.47      8.86 o 
  -6   6  13       19.83       21.28      6.18 o 
  -5   6  13      722.43      774.70      9.37 o 
  -4   6  13      566.79      555.54      8.08 o 
  -3   6  13      528.41      506.14      8.34 o 
  -2   6  13      143.94      132.57      7.03 o 
  -1   6  13      699.45      704.41      9.45 o 
   0   6  13       47.30       44.90      4.77 o 
   1   6  13      353.21      361.20      6.28 o 
   2   6  13      250.70      241.05      6.53 o 
   3   6  13       19.90       20.32      5.81 o 
   4   6  13       49.17       52.75      6.83 o 
   5   6  13      636.25      657.21     11.39 o 
   6   6  13      210.08      193.87     10.80 o 
   7   6  13       92.46       96.81     10.38 o 
   8   6  13       21.57       20.05     12.12 o 
   9   6  13        9.21       20.01     14.55 o 
 -11   7  13        1.26      -15.18     20.79 o 
 -10   7  13      193.08      194.70     14.62 o 
  -9   7  13      226.83      212.29     11.69 o 
  -8   7  13      224.57      212.88     11.26 o 
  -7   7  13      177.56      153.92      8.89 o 
  -6   7  13      133.80      129.27      8.35 o 
  -5   7  13      127.71      132.58      7.22 o 
  -4   7  13      148.20      145.29      7.69 o 
  -3   7  13        8.93        7.28      5.90 o 
  -2   7  13      662.45      625.59      9.53 o 
  -1   7  13      473.98      487.80      8.28 o 
   0   7  13      191.19      175.56      6.77 o 
   1   7  13      219.49      209.70      7.25 o 
   2   7  13       50.66       44.16      6.11 o 
   3   7  13       25.43       22.78      6.30 o 
   4   7  13      251.15      254.79     10.60 o 
   5   7  13       59.83       59.14      9.00 o 
   6   7  13       58.37       56.23      9.73 o 
   7   7  13       81.24       81.58     11.74 o 
   8   7  13       64.41       69.18     12.65 o 
   9   7  13      218.45      246.83     32.70 o 
 -11   8  13      115.67      123.66     28.25 o 
 -10   8  13      168.23      171.38     21.72 o 
  -9   8  13       48.69       62.83     12.43 o 
  -8   8  13      275.30      294.05     13.28 o 
  -7   8  13      210.34      208.66     12.19 o 
  -6   8  13       79.30       80.92      8.97 o 
  -5   8  13       63.65       54.03      9.13 o 
  -4   8  13      296.86      287.91     10.00 o 
  -3   8  13      165.57      149.92      8.75 o 
  -2   8  13       53.60       47.84      6.94 o 
  -1   8  13      435.09      443.60      8.76 o 
   0   8  13      233.17      209.40      8.43 o 
   1   8  13      273.66      270.71      8.38 o 
   2   8  13       86.10       87.79      7.31 o 
   3   8  13       59.78       48.08      7.53 o 
   4   8  13       51.51       46.74      9.34 o 
   5   8  13        6.64        8.96      9.93 o 
   6   8  13       87.11      103.11     11.63 o 
   7   8  13       45.66       50.48     12.93 o 
   8   8  13      134.95      143.68     21.74 o 
 -10   9  13       56.07       66.99     26.94 o 
  -9   9  13      108.13      115.40     15.99 o 
  -8   9  13       99.20      108.58     12.44 o 
  -7   9  13      217.31      216.57     14.30 o 
  -6   9  13        8.91        6.13     12.62 o 
  -5   9  13      176.59      190.28     13.79 o 
  -4   9  13       88.84       87.93     11.24 o 
  -3   9  13      304.33      270.82     11.19 o 
  -2   9  13      119.01      111.01      9.47 o 
  -1   9  13       41.65       34.66      8.55 o 
   0   9  13      113.39      116.92      8.53 o 
   1   9  13       59.47       51.40      8.22 o 
   2   9  13       40.56       45.12      7.80 o 
   3   9  13      207.93      197.56     11.23 o 
   4   9  13      247.29      240.53     13.17 o 
   5   9  13      208.59      217.11     13.57 o 
   6   9  13        9.39       14.49     12.67 o 
   7   9  13       10.37        5.25     18.72 o 
  -9  10  13       15.61       20.93     20.15 o 
  -8  10  13        4.22        3.63     16.29 o 
  -7  10  13       78.21       71.71     17.13 o 
  -6  10  13       35.96       47.06     15.24 o 
  -5  10  13       11.87        1.72     12.91 o 
  -4  10  13       14.71       10.74     11.63 o 
  -3  10  13      308.82      310.14     13.76 o 
  -2  10  13      300.86      281.60     13.65 o 
  -1  10  13      111.56      103.09     11.04 o 
   0  10  13       20.88       20.11      9.55 o 
   1  10  13       56.22       50.34     10.35 o 
   2  10  13       93.54      102.62     10.72 o 
   3  10  13      135.78      121.42     11.76 o 
   4  10  13        9.64       -2.92     13.50 o 
   5  10  13       23.35       31.70     16.06 o 
   6  10  13       30.32       27.02     33.14 o 
  -7  11  13      587.00      592.62     59.63 o 
  -6  11  13        5.43       -7.49     18.51 o 
  -5  11  13       83.69       72.60     16.53 o 
  -4  11  13       99.05      101.29     15.54 o 
  -3  11  13      126.98      110.99     15.17 o 
  -2  11  13      189.36      220.83     15.13 o 
  -1  11  13       71.32       53.87     12.71 o 
   0  11  13       20.09        7.36     11.87 o 
   1  11  13       58.87       69.92     12.74 o 
   2  11  13       89.53      101.19     13.66 o 
   3  11  13      109.79      105.41     24.63 o 
   4  11  13      114.43      154.56     43.37 o 
  -4  12  13       75.38       54.05     34.87 o 
  -3  12  13       79.24       76.63     30.37 o 
  -2  12  13       69.22       59.84     29.06 o 
  -1  12  13      109.93       86.83     31.27 o 
   0  12  13       17.49       16.15     26.27 o 
   1  12  13       86.81       84.30     30.06 o 
 -14   0  14       36.02       29.86     21.99 o 
 -13   0  14       12.56       12.28     18.13 o 
 -12   0  14      433.66      429.83     21.00 o 
 -11   0  14      119.54      100.40     14.06 o 
 -10   0  14       99.47       94.83     12.25 o 
  -9   0  14      117.23      114.13     11.94 o 
  -8   0  14     3491.96     3469.74     33.21 o 
  -7   0  14      163.69      165.19      8.98 o 
  -6   0  14     2303.95     2210.26     18.25 o 
  -5   0  14     2143.49     2197.45     17.51 o 
  -4   0  14        7.50        7.78      4.81 o 
  -3   0  14      376.35      390.37      7.78 o 
  -2   0  14       17.82       31.86      4.37 o 
  -1   0  14        3.58        3.35      4.49 o 
   0   0  14      110.78      121.46      6.12 o 
   1   0  14       66.40       67.86      6.68 o 
   2   0  14      183.78      175.80      8.23 o 
   3   0  14      332.68      309.31      9.99 o 
   4   0  14       52.24       48.26      8.28 o 
   5   0  14      194.76      162.58     10.30 o 
   6   0  14     1071.87     1057.63     17.04 o 
   7   0  14      346.07      340.40     18.91 o 
   8   0  14      233.14      218.25     17.31 o 
   9   0  14        9.50        3.87     17.94 o 
  10   0  14        6.30        6.36     21.06 o 
  11   0  14       81.56      117.77     34.20 o 
 -14   1  14      118.53      134.21     17.38 o 
 -13   1  14       73.68       75.37     12.75 o 
 -12   1  14      328.24      324.18     15.09 o 
 -11   1  14      126.59      116.63     11.29 o 
 -10   1  14      233.79      222.11     10.80 o 
  -9   1  14     1549.98     1573.82     17.14 o 
  -8   1  14      968.96      944.28     13.05 o 
  -7   1  14      185.74      188.84      6.02 o 
  -6   1  14       71.88       69.76      4.77 o 
  -5   1  14      263.75      252.22      5.17 o 
  -4   1  14       81.23       80.41      4.26 o 
  -3   1  14     1320.47     1441.45      8.74 o 
  -2   1  14     1973.15     2215.50     10.14 o 
  -1   1  14        7.82        4.50      3.09 o 
   0   1  14      349.66      369.26      5.23 o 
   1   1  14       96.07       98.23      4.91 o 
   2   1  14       71.47       67.26      4.33 o 
   3   1  14       68.39       68.97      4.81 o 
   4   1  14      912.89      865.10      8.88 o 
   5   1  14     1467.92     1437.11     12.34 o 
   6   1  14     1068.91     1074.57     12.35 o 
   7   1  14      501.47      514.72     12.22 o 
   8   1  14      105.69      114.77     10.18 o 
   9   1  14       81.76       78.73     12.94 o 
  10   1  14       41.20       54.21     16.09 o 
  11   1  14      114.19      157.30     47.31 o 
 -14   2  14       99.16      120.35     25.48 o 
 -13   2  14      244.81      252.48     16.17 o 
 -12   2  14        2.32        0.92     11.43 o 
 -11   2  14      101.35       90.49     11.03 o 
 -10   2  14      169.37      164.37      9.28 o 
  -9   2  14      868.66      880.11     12.25 o 
  -8   2  14      596.32      609.02      9.16 o 
  -7   2  14     3317.25     3322.98     18.75 o 
  -6   2  14      494.02      517.65      6.92 o 
  -5   2  14     1175.63     1159.53      8.96 o 
  -4   2  14      317.14      325.73      5.17 o 
  -3   2  14      825.82      872.23      7.15 o 
  -2   2  14      225.51      229.36      4.37 o 
  -1   2  14      226.91      227.66      4.21 o 
   0   2  14        1.40        3.62      3.07 o 
   1   2  14      224.50      217.53      4.72 o 
   2   2  14      594.66      581.71      6.21 o 
   3   2  14      701.23      719.41      7.43 o 
   4   2  14      748.31      767.91      8.61 o 
   5   2  14      165.16      151.62      7.10 o 
   6   2  14      595.88      563.52      9.99 o 
   7   2  14      293.96      275.57     13.55 o 
   8   2  14      348.97      383.58     15.02 o 
   9   2  14      151.16      165.60     13.43 o 
  10   2  14       25.63       15.09     16.76 o 
 -14   3  14       32.23       27.47     37.52 o 
 -13   3  14       81.98       83.56     14.53 o 
 -12   3  14       47.38       47.52     12.24 o 
 -11   3  14      865.15      906.87     15.43 o 
 -10   3  14      215.60      225.02     11.12 o 
  -9   3  14      233.76      233.31      8.95 o 
  -8   3  14      799.47      772.60      9.68 o 
  -7   3  14      886.01      905.22      9.47 o 
  -6   3  14      747.86      751.52      7.88 o 
  -5   3  14      302.13      296.57      5.47 o 
  -4   3  14       33.11       26.36      3.82 o 
  -3   3  14      257.86      255.97      5.22 o 
  -2   3  14       16.76        9.30      3.33 o 
  -1   3  14      282.18      301.19      4.71 o 
   0   3  14      959.77      937.73      7.28 o 
   1   3  14       81.69       77.70      4.42 o 
   2   3  14       63.26       53.83      4.37 o 
   3   3  14      436.65      425.78      6.34 o 
   4   3  14      194.52      173.02      7.42 o 
   5   3  14       91.61       67.78      6.52 o 
   6   3  14      169.20      181.94     10.08 o 
   7   3  14      171.34      173.18     12.61 o 
   8   3  14       28.35       21.78     12.93 o 
   9   3  14       71.29       77.47     14.68 o 
  10   3  14      284.62      335.90     19.50 o 
 -14   4  14      294.60      289.61     49.40 o 
 -13   4  14       57.27       69.29     16.61 o 
 -12   4  14      251.66      251.77     16.42 o 
 -11   4  14      502.33      493.59     14.92 o 
 -10   4  14     1086.38     1100.40     13.50 o 
  -9   4  14       97.28       91.90      8.16 o 
  -8   4  14      371.63      362.69      7.86 o 
  -7   4  14     1941.00     1964.09     13.59 o 
  -6   4  14     1842.06     1830.28     12.70 o 
  -5   4  14      437.00      425.18      7.06 o 
  -4   4  14     2055.88     2107.53     13.46 o 
  -3   4  14       29.12       26.96      4.07 o 
  -2   4  14      403.75      414.60      6.46 o 
  -1   4  14      542.04      573.26      6.98 o 
   0   4  14     1095.08     1114.89      8.73 o 
   1   4  14      814.78      809.44      8.33 o 
   2   4  14      285.17      263.49      5.66 o 
   3   4  14     1188.24     1208.57     10.48 o 
   4   4  14      673.19      642.37      9.00 o 
   5   4  14       16.76        5.75      7.40 o 
   6   4  14      476.70      483.54     11.67 o 
   7   4  14       48.74       60.12     10.01 o 
   8   4  14        9.11        5.61     13.17 o 
   9   4  14       76.04       74.09     15.88 o 
  10   4  14       31.02       32.49     42.26 o 
 -13   5  14      134.23      163.54     24.16 o 
 -12   5  14      301.61      310.09     17.62 o 
 -11   5  14      229.37      229.04     15.98 o 
 -10   5  14       94.90       80.81      9.96 o 
  -9   5  14      175.96      161.68     10.77 o 
  -8   5  14      234.96      226.11      9.38 o 
  -7   5  14       14.77       11.46      6.30 o 
  -6   5  14      293.91      299.77      7.68 o 
  -5   5  14      499.65      464.17      8.24 o 
  -4   5  14       73.98       64.51      5.78 o 
  -3   5  14     1267.12     1260.97     11.77 o 
  -2   5  14      364.92      356.12      7.88 o 
  -1   5  14      762.22      749.66      9.35 o 
   0   5  14      627.60      601.81      7.34 o 
   1   5  14       39.33       41.92      4.74 o 
   2   5  14      972.18      953.00      9.10 o 
   3   5  14      176.28      157.38      7.42 o 
   4   5  14      112.79       95.33      7.25 o 
   5   5  14       88.28       61.65      8.41 o 
   6   5  14      152.76      167.68     10.72 o 
   7   5  14      200.34      211.11     10.91 o 
   8   5  14      108.55       96.07     12.55 o 
   9   5  14       91.24       91.16     15.72 o 
 -12   6  14      294.72      322.58     21.17 o 
 -11   6  14      586.52      584.66     19.09 o 
 -10   6  14       39.54       46.95     11.62 o 
  -9   6  14      233.03      217.41     11.67 o 
  -8   6  14      135.09      126.24      9.63 o 
  -7   6  14      404.78      434.56      9.50 o 
  -6   6  14      795.01      793.71     11.80 o 
  -5   6  14     2071.88     2110.07     16.07 o 
  -4   6  14      780.42      783.41     10.19 o 
  -3   6  14        4.04        1.27      5.90 o 
  -2   6  14      677.76      681.13      9.54 o 
  -1   6  14     1122.95     1141.65     11.84 o 
   0   6  14      233.57      211.44      6.89 o 
   1   6  14      842.80      839.22      9.06 o 
   2   6  14      836.98      846.19      9.66 o 
   3   6  14       11.79       11.40      5.96 o 
   4   6  14      532.30      499.82      9.46 o 
   5   6  14      188.47      191.24     10.48 o 
   6   6  14      217.60      231.55     11.96 o 
   7   6  14       50.13       51.85     10.59 o 
   8   6  14       22.97       20.93     13.11 o 
   9   6  14        6.10       14.90     27.63 o 
 -11   7  14      119.77      128.53     19.02 o 
 -10   7  14       39.82       45.77     14.08 o 
  -9   7  14      602.89      609.70     13.25 o 
  -8   7  14      665.31      671.20     12.34 o 
  -7   7  14       33.17       27.61      7.85 o 
  -6   7  14       12.66       13.74      7.41 o 
  -5   7  14      265.79      262.78      9.06 o 
  -4   7  14       51.84       47.24      7.03 o 
  -3   7  14       19.85       24.89      6.59 o 
  -2   7  14     1222.40     1237.65     12.92 o 
  -1   7  14      987.23     1004.92     11.83 o 
   0   7  14      163.69      162.98      7.80 o 
   1   7  14      657.59      634.27      8.63 o 
   2   7  14      407.56      390.76      8.43 o 
   3   7  14       35.19       20.97      7.03 o 
   4   7  14       20.93       19.34      8.54 o 
   5   7  14       61.41       63.50      9.94 o 
   6   7  14      160.66      176.78     11.75 o 
   7   7  14        4.60       10.88     11.84 o 
   8   7  14       70.78       66.64     13.94 o 
 -11   8  14      146.39      178.15     41.25 o 
 -10   8  14      309.67      319.83     21.82 o 
  -9   8  14       31.55       22.94     12.22 o 
  -8   8  14       70.17       65.65     10.59 o 
  -7   8  14      234.20      261.81     11.72 o 
  -6   8  14       54.86       46.17     10.35 o 
  -5   8  14      427.52      411.90     12.93 o 
  -4   8  14      163.29      164.86     10.42 o 
  -3   8  14       60.96       65.35      7.99 o 
  -2   8  14       63.10       64.08      7.36 o 
  -1   8  14      574.26      596.20     10.55 o 
   0   8  14       31.39       23.88      6.97 o 
   1   8  14       95.71       85.43      7.90 o 
   2   8  14      236.73      222.97      8.47 o 
   3   8  14      134.85      125.79      9.25 o 
   4   8  14       21.50       18.02      9.52 o 
   5   8  14       75.94       70.18     11.56 o 
   6   8  14       65.69       68.82     12.11 o 
   7   8  14       40.18       36.41     13.62 o 
   8   8  14       14.96       -6.64     29.36 o 
 -10   9  14       61.97       39.89     26.71 o 
  -9   9  14        7.13       -1.13     15.46 o 
  -8   9  14       39.46       38.17     14.03 o 
  -7   9  14       62.30       61.76     13.72 o 
  -6   9  14        4.98       -0.42     12.74 o 
  -5   9  14      394.51      391.71     15.82 o 
  -4   9  14      291.44      302.07     12.95 o 
  -3   9  14     1105.82     1179.50     15.25 o 
  -2   9  14      193.00      181.79     11.51 o 
  -1   9  14      404.48      433.22     12.09 o 
   0   9  14      339.58      314.52     11.18 o 
   1   9  14       12.21        6.69      8.50 o 
   2   9  14      181.14      178.76     10.42 o 
   3   9  14      236.79      221.30     11.87 o 
   4   9  14       49.91       48.18     12.42 o 
   5   9  14      114.64      127.72     13.84 o 
   6   9  14      129.69      120.01     15.01 o 
   7   9  14       54.44       52.67     48.70 o 
  -8  10  14      171.13      188.39     20.56 o 
  -7  10  14      268.72      268.11     20.96 o 
  -6  10  14       55.07       36.31     15.63 o 
  -5  10  14      231.10      227.44     17.74 o 
  -4  10  14      422.76      446.24     16.39 o 
  -3  10  14       53.86       58.27     12.29 o 
  -2  10  14      295.68      305.35     13.59 o 
  -1  10  14        8.86        0.92     10.70 o 
   0  10  14       70.87       67.77     10.57 o 
   1  10  14       43.61       29.91     10.56 o 
   2  10  14       43.27       44.90     10.53 o 
   3  10  14      125.46      118.19     13.21 o 
   4  10  14        1.81      -10.10     15.33 o 
   5  10  14      159.54      199.95     26.65 o 
  -6  11  14       30.39        8.43     43.61 o 
  -5  11  14      129.93      132.97     20.35 o 
  -4  11  14      142.85      143.26     18.67 o 
  -3  11  14      118.51      126.35     15.56 o 
  -2  11  14       66.53       59.27     13.65 o 
  -1  11  14      106.07       93.49     13.79 o 
   0  11  14       46.21       45.41     13.01 o 
   1  11  14      107.73      120.95     13.89 o 
   2  11  14       85.80       84.65     16.06 o 
   3  11  14      235.24      241.50     29.82 o 
  -1  12  14        2.19       -8.46     42.45 o 
   0  12  14       91.37       96.06     41.37 o 
 -13   0  15        0.73       -4.81     19.00 o 
 -12   0  15      157.42      157.85     18.70 o 
 -11   0  15       83.55       69.41     15.32 o 
 -10   0  15      102.79       77.90     12.65 o 
  -9   0  15      325.09      330.92     14.33 o 
  -8   0  15      141.90      119.73     12.62 o 
  -7   0  15       23.01       26.21      7.10 o 
  -6   0  15      388.00      386.48      9.09 o 
  -5   0  15     2640.32     2721.63     19.96 o 
  -4   0  15      519.33      601.98      9.91 o 
  -3   0  15        2.13        4.00      4.78 o 
  -2   0  15      370.98      385.41      6.97 o 
  -1   0  15     2157.81     2318.33     18.68 o 
   0   0  15       57.22       53.12      5.98 o 
   1   0  15      138.86      126.35      7.29 o 
   2   0  15       76.78       77.78      9.03 o 
   3   0  15      166.94      132.38     10.13 o 
   4   0  15      128.97      136.80     10.80 o 
   5   0  15      714.56      765.34     14.84 o 
   6   0  15      247.13      224.61     13.64 o 
   7   0  15      401.13      380.90     19.50 o 
   8   0  15       42.18       44.44     16.97 o 
   9   0  15       11.03        4.59     20.08 o 
  10   0  15        4.75        4.69     22.84 o 
 -14   1  15      106.42      106.36     35.51 o 
 -13   1  15       88.12      113.33     14.64 o 
 -12   1  15       80.78       82.62     11.61 o 
 -11   1  15       21.35       20.43      9.83 o 
 -10   1  15       72.98       56.28      8.74 o 
  -9   1  15       11.83       13.74      7.08 o 
  -8   1  15     1085.63     1116.47     14.26 o 
  -7   1  15     3429.51     3496.06     17.88 o 
  -6   1  15      827.23      808.01      8.52 o 
  -5   1  15      927.77      927.03      8.70 o 
  -4   1  15      563.07      545.83      6.77 o 
  -3   1  15      621.52      682.62      7.17 o 
  -2   1  15     1979.02     2158.34     11.36 o 
  -1   1  15       93.48       83.24      4.26 o 
   0   1  15      411.41      444.71      5.51 o 
   1   1  15      451.62      462.09      6.83 o 
   2   1  15      318.82      303.59      6.28 o 
   3   1  15      432.05      433.53      7.40 o 
   4   1  15     1882.69     1907.27     13.84 o 
   5   1  15      543.87      549.61      8.68 o 
   6   1  15       39.81       49.12      8.07 o 
   7   1  15      132.21      140.17     11.21 o 
   8   1  15      114.22      106.52     12.36 o 
   9   1  15       40.76       54.08     14.06 o 
  10   1  15       39.63       43.89     17.76 o 
 -14   2  15       12.82        5.86     40.16 o 
 -13   2  15       59.97       72.17     13.50 o 
 -12   2  15        7.57        6.77     12.29 o 
 -11   2  15       37.85       39.64     10.60 o 
 -10   2  15      167.32      163.06      9.73 o 
  -9   2  15       87.29       80.80      7.75 o 
  -8   2  15      716.19      726.94     10.04 o 
  -7   2  15      605.93      616.31      9.11 o 
  -6   2  15      204.51      201.12      5.83 o 
  -5   2  15     1196.02     1199.63      9.39 o 
  -4   2  15      424.97      465.71      6.15 o 
  -3   2  15      760.91      808.54      7.19 o 
  -2   2  15       52.98       50.93      4.14 o 
  -1   2  15      200.34      203.48      4.36 o 
   0   2  15      126.37      127.62      4.69 o 
   1   2  15      149.99      143.26      4.99 o 
   2   2  15      375.77      379.48      6.50 o 
   3   2  15      412.51      387.21      7.39 o 
   4   2  15      575.63      552.63      7.88 o 
   5   2  15      711.64      706.13     10.28 o 
   6   2  15      191.47      168.26     10.74 o 
   7   2  15        8.61       -0.27     10.81 o 
   8   2  15      109.14       75.72     12.88 o 
   9   2  15       45.56       45.12     15.25 o 
  10   2  15       21.24       32.65     20.15 o 
 -13   3  15      100.70      106.22     15.24 o 
 -12   3  15       34.51       34.76     11.77 o 
 -11   3  15      501.56      538.37     14.69 o 
 -10   3  15       88.28       82.00      9.48 o 
  -9   3  15      333.98      320.58      9.99 o 
  -8   3  15      728.53      740.77      9.71 o 
  -7   3  15       78.43       75.44      5.76 o 
  -6   3  15      253.38      228.13      5.84 o 
  -5   3  15      985.69      991.55      8.99 o 
  -4   3  15     4997.31     5093.91     25.46 o 
  -3   3  15      520.67      531.65      6.88 o 
  -2   3  15     1312.83     1289.81      9.70 o 
  -1   3  15      922.25      932.29      8.60 o 
   0   3  15       50.60       46.69      4.21 o 
   1   3  15      112.74      102.20      5.11 o 
   2   3  15     1071.60     1095.94      9.13 o 
   3   3  15      110.17      116.89      7.03 o 
   4   3  15       37.54       32.48      6.19 o 
   5   3  15      170.98      149.61      8.19 o 
   6   3  15      332.21      330.37     12.48 o 
   7   3  15      269.60      236.12     13.77 o 
   8   3  15      177.80      186.51     15.62 o 
   9   3  15       74.47       67.93     16.06 o 
  10   3  15      136.55      166.43     45.06 o 
 -13   4  15        7.74        0.90     15.96 o 
 -12   4  15      103.15       92.06     15.70 o 
 -11   4  15      409.59      397.93     15.76 o 
 -10   4  15       25.00       28.00      9.07 o 
  -9   4  15      878.67      908.61     12.12 o 
  -8   4  15      475.47      444.42      9.14 o 
  -7   4  15       13.25        7.43      5.92 o 
  -6   4  15     1234.56     1262.84     11.05 o 
  -5   4  15     2158.72     2157.47     14.35 o 
  -4   4  15     3218.56     3322.42     16.14 o 
  -3   4  15      289.34      259.07      6.22 o 
  -2   4  15      324.67      332.62      6.99 o 
  -1   4  15      250.36      253.61      6.21 o 
   0   4  15      197.67      200.62      5.83 o 
   1   4  15      533.37      527.71      7.50 o 
   2   4  15      297.08      306.65      6.54 o 
   3   4  15     1077.41     1079.51     11.80 o 
   4   4  15      792.95      778.93     11.58 o 
   5   4  15      508.06      486.77      9.75 o 
   6   4  15      603.95      620.48     12.31 o 
   7   4  15       65.41       55.39     11.47 o 
   8   4  15      101.55       95.93     15.38 o 
   9   4  15       43.74       48.25     16.81 o 
  10   4  15       53.89       35.28     45.86 o 
 -13   5  15       63.85       58.27     26.07 o 
 -12   5  15       81.73       83.50     16.04 o 
 -11   5  15      366.23      420.88     16.39 o 
 -10   5  15        0.66       -1.23     10.51 o 
  -9   5  15      146.63      146.56     10.78 o 
  -8   5  15       65.89       68.12      8.07 o 
  -7   5  15      416.71      402.00      8.92 o 
  -6   5  15        7.30        3.75      5.89 o 
  -5   5  15      876.82      902.57     10.84 o 
  -4   5  15       86.17       76.29      6.47 o 
  -3   5  15      773.93      752.48     10.77 o 
  -2   5  15      826.98      840.29     11.25 o 
  -1   5  15     2473.20     2528.77     18.27 o 
   0   5  15      306.81      299.76      6.93 o 
   1   5  15      278.30      267.65      6.57 o 
   2   5  15      230.88      225.50      7.18 o 
   3   5  15      393.19      391.71      8.40 o 
   4   5  15      597.34      557.54     10.07 o 
   5   5  15      570.84      555.11     10.76 o 
   6   5  15       70.43       74.65      9.71 o 
   7   5  15        3.53       -0.68     10.75 o 
   8   5  15       75.00       65.71     14.43 o 
   9   5  15       76.61       69.76     28.14 o 
 -12   6  15      246.44      242.06     20.32 o 
 -11   6  15       70.69       79.00     16.38 o 
 -10   6  15       75.26       61.70     11.99 o 
  -9   6  15      506.65      521.81     12.31 o 
  -8   6  15       33.78       31.06      8.69 o 
  -7   6  15       39.49       32.77      7.64 o 
  -6   6  15      112.35      109.95      8.38 o 
  -5   6  15     1732.58     1807.19     15.29 o 
  -4   6  15     1855.36     1833.83     16.55 o 
  -3   6  15      628.72      607.45     10.35 o 
  -2   6  15      255.40      237.40      8.59 o 
  -1   6  15      486.91      483.18      9.50 o 
   0   6  15        0.80       -3.45      5.66 o 
   1   6  15      208.36      193.17      7.35 o 
   2   6  15      323.84      326.49      7.51 o 
   3   6  15      600.98      599.65      9.60 o 
   4   6  15      183.41      162.85      9.69 o 
   5   6  15      271.39      295.70     12.95 o 
   6   6  15      285.94      241.83     13.17 o 
   7   6  15       67.52       75.30     11.32 o 
   8   6  15       36.63       37.98     14.13 o 
   9   6  15       93.54      102.40     32.96 o 
 -12   7  15      254.10      286.35     53.87 o 
 -11   7  15       15.06        8.03     18.78 o 
 -10   7  15      300.09      310.35     16.95 o 
  -9   7  15      133.17      145.47     11.59 o 
  -8   7  15      268.87      276.97     12.71 o 
  -7   7  15      127.61      122.07      9.47 o 
  -6   7  15       71.67       75.57      8.80 o 
  -5   7  15        4.20        0.04      7.32 o 
  -4   7  15      112.69      106.80      8.23 o 
  -3   7  15      358.46      347.90      9.41 o 
  -2   7  15      647.10      663.37     11.23 o 
  -1   7  15      318.81      300.37      9.48 o 
   0   7  15      677.60      675.18     10.59 o 
   1   7  15      142.90      133.38      7.78 o 
   2   7  15      576.51      571.37      9.80 o 
   3   7  15      150.19      150.83      9.02 o 
   4   7  15      521.50      499.46     12.94 o 
   5   7  15       29.36       32.64     10.63 o 
   6   7  15       87.14       87.45     12.88 o 
   7   7  15        0.03       -1.43     13.64 o 
   8   7  15       51.14       65.92     28.37 o 
 -10   8  15        5.27       -0.66     17.66 o 
  -9   8  15       40.51       42.63     12.59 o 
  -8   8  15       24.36       26.59     10.66 o 
  -7   8  15      189.21      183.24     13.11 o 
  -6   8  15       12.01        6.94     10.80 o 
  -5   8  15      125.90      122.11     12.10 o 
  -4   8  15       58.99       57.93      9.24 o 
  -3   8  15      983.87     1019.57     13.93 o 
  -2   8  15      412.59      417.78     10.61 o 
  -1   8  15      318.68      319.26     11.32 o 
   0   8  15       82.36       76.57      7.80 o 
   1   8  15       51.77       53.24      7.63 o 
   2   8  15      275.10      280.45      9.91 o 
   3   8  15      146.34      144.13     10.29 o 
   4   8  15      386.10      386.56     14.15 o 
   5   8  15       89.59       87.52     12.50 o 
   6   8  15      181.17      171.85     14.43 o 
   7   8  15       23.41        6.83     21.15 o 
 -10   9  15       41.25       58.60     40.22 o 
  -9   9  15      105.71      110.04     15.62 o 
  -8   9  15       44.82       48.16     14.50 o 
  -7   9  15       23.73       11.27     15.01 o 
  -6   9  15        4.55        6.61     13.37 o 
  -5   9  15       98.65       89.85     13.14 o 
  -4   9  15      190.28      190.34     14.10 o 
  -3   9  15      473.20      502.11     12.91 o 
  -2   9  15      327.20      320.20     13.68 o 
  -1   9  15      228.94      216.81     13.09 o 
   0   9  15      107.01      106.15      9.83 o 
   1   9  15      474.46      462.87     11.23 o 
   2   9  15       11.00        7.95      9.43 o 
   3   9  15      527.48      538.14     14.07 o 
   4   9  15      238.84      218.13     15.29 o 
   5   9  15        1.82      -14.22     14.22 o 
   6   9  15       77.97       75.44     32.36 o 
  -8  10  15       99.74      114.05     28.17 o 
  -7  10  15       96.81      109.89     18.50 o 
  -6  10  15      167.64      197.98     18.40 o 
  -5  10  15       64.11       61.86     15.60 o 
  -4  10  15      183.29      171.86     15.76 o 
  -3  10  15      113.48      108.66     13.94 o 
  -2  10  15      231.09      248.32     15.47 o 
  -1  10  15       36.46       37.77     12.51 o 
   0  10  15      173.81      188.86     13.12 o 
   1  10  15       13.30       -0.52     11.00 o 
   2  10  15       61.89       59.85     11.24 o 
   3  10  15       31.12       25.27     15.24 o 
   4  10  15       17.28        9.37     26.01 o 
   5  10  15      104.12       70.29     41.27 o 
  -5  11  15       87.27       91.59     43.91 o 
  -4  11  15      134.51      100.14     28.74 o 
  -3  11  15        0.03        3.17     16.95 o 
  -2  11  15      138.76      147.78     16.18 o 
  -1  11  15      271.81      276.95     21.68 o 
   0  11  15      173.66      198.89     18.08 o 
   1  11  15       27.59       18.81     20.48 o 
   2  11  15       89.91       88.98     23.32 o 
   3  11  15      134.21      155.82     44.15 o 
 -13   0  16       58.88       41.37     20.18 o 
 -12   0  16      543.57      583.25     22.58 o 
 -11   0  16      256.63      231.80     18.86 o 
 -10   0  16        1.55        6.10     11.79 o 
  -9   0  16       22.02       15.24     10.21 o 
  -8   0  16     1136.36     1137.96     20.62 o 
  -7   0  16      647.99      618.80     11.54 o 
  -6   0  16      452.09      441.26      9.76 o 
  -5   0  16     1768.83     1822.74     17.06 o 
  -4   0  16      886.99     1016.45     12.75 o 
  -3   0  16      616.89      719.61     10.72 o 
  -2   0  16       44.18       51.77      6.05 o 
  -1   0  16      859.94      897.31     11.18 o 
   0   0  16        1.64        0.00      5.65 o 
   1   0  16     3227.46     3385.83     25.88 o 
   2   0  16     2470.22     2523.09     22.99 o 
   3   0  16      346.28      347.45     11.70 o 
   4   0  16      263.98      250.39     11.95 o 
   5   0  16        0.20        0.47      9.60 o 
   6   0  16      128.41      118.56     13.44 o 
   7   0  16       17.95        5.93     15.99 o 
   8   0  16      114.07      108.37     18.73 o 
   9   0  16      176.77      211.78     24.78 o 
  10   0  16      100.88      111.49     33.07 o 
 -13   1  16       22.55       34.88     14.05 o 
 -12   1  16       74.91       67.31     12.24 o 
 -11   1  16       56.82       51.12     10.49 o 
 -10   1  16       53.41       50.03      9.58 o 
  -9   1  16      316.94      326.79     10.46 o 
  -8   1  16      223.89      208.88      9.45 o 
  -7   1  16     1062.19     1077.67     10.74 o 
  -6   1  16     1044.14     1088.17      9.96 o 
  -5   1  16      158.55      146.34      5.40 o 
  -4   1  16     1518.26     1599.70     11.05 o 
  -3   1  16       50.03       44.15      4.19 o 
  -2   1  16       88.17       84.76      4.55 o 
  -1   1  16       61.96       63.31      4.40 o 
   0   1  16     1627.81     1595.63     10.55 o 
   1   1  16      381.65      350.76      6.72 o 
   2   1  16      982.98     1028.38     10.95 o 
   3   1  16      793.93      826.40     11.23 o 
   4   1  16      333.87      337.90      8.60 o 
   5   1  16      133.99      129.65      8.32 o 
   6   1  16      222.67      206.17     12.00 o 
   7   1  16        5.00       -3.41     11.19 o 
   8   1  16       51.30       54.96     12.91 o 
   9   1  16        2.14        7.03     16.60 o 
  10   1  16       40.24       52.05     26.20 o 
 -13   2  16       36.61       39.93     13.70 o 
 -12   2  16       47.55       58.07     12.58 o 
 -11   2  16       60.71       41.08     11.51 o 
 -10   2  16       61.05       53.25      8.68 o 
  -9   2  16      523.50      516.82     10.55 o 
  -8   2  16      654.55      630.80      9.65 o 
  -7   2  16     2227.82     2268.83     16.34 o 
  -6   2  16       63.87       57.88      5.31 o 
  -5   2  16     1170.26     1205.98      9.67 o 
  -4   2  16      615.02      656.72      8.07 o 
  -3   2  16      627.32      689.99      8.19 o 
  -2   2  16       97.46       83.35      5.10 o 
  -1   2  16     1108.61     1104.02      8.73 o 
   0   2  16      183.54      180.15      5.65 o 
   1   2  16      956.75      958.65      9.07 o 
   2   2  16      704.00      717.19      8.84 o 
   3   2  16     1549.09     1605.81     12.87 o 
   4   2  16      116.79      115.06      7.49 o 
   5   2  16      257.57      245.37      9.95 o 
   6   2  16       62.10       55.59     10.73 o 
   7   2  16       19.89        2.99     13.10 o 
   8   2  16        7.18        3.83     14.06 o 
   9   2  16      213.41      239.36     19.22 o 
 -13   3  16      272.39      287.05     17.27 o 
 -12   3  16      147.66      159.04     15.35 o 
 -11   3  16      331.10      341.30     15.37 o 
 -10   3  16      243.25      244.80     12.13 o 
  -9   3  16      154.11      155.16      9.63 o 
  -8   3  16       26.02       25.57      5.71 o 
  -7   3  16       70.37       64.55      6.07 o 
  -6   3  16      138.34      138.74      6.38 o 
  -5   3  16      639.70      639.32      7.76 o 
  -4   3  16     1766.63     1810.66     12.30 o 
  -3   3  16       37.49       32.25      4.28 o 
  -2   3  16      936.75      946.99      8.35 o 
  -1   3  16     1137.03     1111.69      9.62 o 
   0   3  16      186.02      195.52      5.84 o 
   1   3  16     3983.26     4012.08     17.79 o 
   2   3  16      243.46      234.00      6.51 o 
   3   3  16      563.76      581.56      9.35 o 
   4   3  16      576.37      552.04      9.68 o 
   5   3  16      110.27      105.08      8.55 o 
   6   3  16      237.03      208.91     13.78 o 
   7   3  16       91.22       67.43     14.54 o 
   8   3  16       16.42        9.09     16.36 o 
   9   3  16        8.06       11.76     20.71 o 
  10   3  16      119.45       76.56     49.91 o 
 -13   4  16       83.17       79.99     21.73 o 
 -12   4  16      129.53      129.38     15.04 o 
 -11   4  16      349.23      343.89     15.40 o 
 -10   4  16      196.86      199.93     11.35 o 
  -9   4  16       43.02       48.50      8.77 o 
  -8   4  16      617.22      609.63      9.63 o 
  -7   4  16      665.15      687.59      9.71 o 
  -6   4  16     1232.25     1226.15     11.15 o 
  -5   4  16      365.15      344.89      7.21 o 
  -4   4  16     1772.48     1782.42     13.31 o 
  -3   4  16      783.62      742.30      8.94 o 
  -2   4  16     1086.81     1100.05     10.60 o 
  -1   4  16      673.99      653.94      8.59 o 
   0   4  16     2030.20     2041.13     14.07 o 
   1   4  16     1298.25     1308.51     11.20 o 
   2   4  16      972.66      965.22     10.47 o 
   3   4  16      400.59      395.24      9.47 o 
   4   4  16      564.82      571.69     10.99 o 
   5   4  16      511.29      531.15     11.36 o 
   6   4  16       55.50       65.03      9.69 o 
   7   4  16       57.66       50.36     13.15 o 
   8   4  16       59.32       71.71     18.08 o 
 -13   5  16       60.61       83.50     39.95 o 
 -12   5  16      404.45      438.66     21.23 o 
 -11   5  16      149.07      161.38     15.80 o 
 -10   5  16       36.59       37.27     10.45 o 
  -9   5  16      213.77      205.48     11.43 o 
  -8   5  16      160.75      156.81      9.52 o 
  -7   5  16      681.55      717.58     10.95 o 
  -6   5  16       75.58       67.87      6.74 o 
  -5   5  16      495.84      490.18      8.84 o 
  -4   5  16       97.64      101.42      6.75 o 
  -3   5  16      498.34      479.89      9.31 o 
  -2   5  16     1370.28     1356.96     14.15 o 
  -1   5  16      146.76      133.40      7.50 o 
   0   5  16      970.07      987.69     11.59 o 
   1   5  16      350.84      357.86      7.49 o 
   2   5  16      651.55      659.77      9.42 o 
   3   5  16      255.00      239.76     10.32 o 
   4   5  16     1462.04     1495.50     15.06 o 
   5   5  16      144.84      131.79     11.19 o 
   6   5  16      115.30      118.40     11.69 o 
   7   5  16      117.45       96.45     13.82 o 
   8   5  16       62.09       67.91     17.17 o 
   9   5  16       20.60       31.00     41.22 o 
 -12   6  16      123.02      141.13     26.29 o 
 -11   6  16       52.94       46.61     17.97 o 
 -10   6  16      171.23      171.29     14.47 o 
  -9   6  16      123.68      123.99     10.87 o 
  -8   6  16      113.48       99.51      9.49 o 
  -7   6  16      110.82      105.60      8.53 o 
  -6   6  16       44.11       39.12      7.66 o 
  -5   6  16      338.01      314.59      9.46 o 
  -4   6  16      138.67      142.51      8.47 o 
  -3   6  16      301.87      290.53      8.89 o 
  -2   6  16      604.33      570.69     10.31 o 
  -1   6  16      188.60      177.91     10.10 o 
   0   6  16       43.88       38.86      6.54 o 
   1   6  16     2696.58     2787.07     17.22 o 
   2   6  16        3.13        0.50      6.73 o 
   3   6  16      144.21      143.05     10.86 o 
   4   6  16      126.01      117.45      9.08 o 
   5   6  16      182.65      200.00     12.85 o 
   6   6  16       40.79       35.95     11.73 o 
   7   6  16      102.84      123.85     14.09 o 
   8   6  16      175.29      171.15     42.03 o 
 -11   7  16        7.77        2.55     21.87 o 
 -10   7  16      149.44      162.53     14.83 o 
  -9   7  16       69.34       65.89     11.16 o 
  -8   7  16        8.99       10.70      9.86 o 
  -7   7  16       49.80       53.27      9.90 o 
  -6   7  16      123.40      118.30     11.40 o 
  -5   7  16      125.64      134.65      9.74 o 
  -4   7  16        7.97        4.33      7.85 o 
  -3   7  16      928.08      939.77     13.20 o 
  -2   7  16       95.28       88.69      8.35 o 
  -1   7  16      147.86      141.38      9.10 o 
   0   7  16      221.34      214.52      8.57 o 
   1   7  16      346.73      345.46      9.66 o 
   2   7  16       70.95       66.13      7.82 o 
   3   7  16       49.96       49.19      9.58 o 
   4   7  16       93.15       88.35     11.49 o 
   5   7  16      257.96      261.04     14.59 o 
   6   7  16      141.27      151.06     13.69 o 
   7   7  16       88.78       87.40     15.83 o 
   8   7  16       76.39      102.22     44.83 o 
 -11   8  16      274.08      243.80     50.85 o 
 -10   8  16       80.31       98.67     16.66 o 
  -9   8  16      101.95       95.79     12.86 o 
  -8   8  16      115.00      106.34     11.97 o 
  -7   8  16       58.61       54.42     13.17 o 
  -6   8  16       98.11      106.95     12.00 o 
  -5   8  16      225.39      226.67     13.70 o 
  -4   8  16      162.97      154.40     11.43 o 
  -3   8  16      204.79      203.68     11.00 o 
  -2   8  16      126.74      137.78      9.83 o 
  -1   8  16       22.68       20.68      8.53 o 
   0   8  16      231.45      233.79     11.23 o 
   1   8  16       89.83       90.88      9.13 o 
   2   8  16      488.67      510.62     11.87 o 
   3   8  16      133.30      122.97     12.08 o 
   4   8  16       14.76       12.11     12.18 o 
   5   8  16       79.84       70.45     13.60 o 
   6   8  16       96.92      116.16     16.48 o 
   7   8  16       25.84       37.77     43.29 o 
  -9   9  16       46.55       38.79     18.36 o 
  -8   9  16      137.05      146.52     16.12 o 
  -7   9  16       44.09       50.01     15.88 o 
  -6   9  16       35.27       32.84     14.33 o 
  -5   9  16        2.71       -1.15     12.64 o 
  -4   9  16      339.76      347.12     15.20 o 
  -3   9  16      123.41      132.93     11.82 o 
  -2   9  16      220.07      221.97     13.34 o 
  -1   9  16       88.91       86.95     11.53 o 
   0   9  16      156.82      152.09     12.51 o 
   1   9  16      568.35      594.40     13.19 o 
   2   9  16       99.36      101.77     12.05 o 
   3   9  16       34.96       22.09     14.95 o 
   4   9  16       27.21       28.28     15.41 o 
   5   9  16       47.50       54.48     18.41 o 
   6   9  16      109.38      104.91     44.78 o 
  -8  10  16       15.87       24.81     39.54 o 
  -7  10  16       47.66       44.64     19.46 o 
  -6  10  16       47.60       52.44     17.20 o 
  -5  10  16       71.76       77.14     16.47 o 
  -4  10  16       12.53        5.62     14.38 o 
  -3  10  16       36.59       30.52     13.18 o 
  -2  10  16       59.88       47.68     13.36 o 
  -1  10  16       73.15       75.98     13.91 o 
   0  10  16       88.58       89.91     13.42 o 
   1  10  16       53.57       51.03     11.90 o 
   2  10  16       45.14       48.29     13.55 o 
   3  10  16      126.75      107.04     57.82 o 
   4  10  16       72.47       48.57     38.76 o 
  -3  11  16      509.62      583.38     36.16 o 
  -2  11  16      404.40      438.94     21.96 o 
  -1  11  16       32.39       38.38     17.44 o 
   0  11  16       83.21       92.97     22.10 o 
   1  11  16      195.74      193.63     22.95 o 
   2  11  16       58.83       55.29     28.34 o 
 -13   0  17      188.00      222.66     23.90 o 
 -12   0  17       36.59       36.12     17.79 o 
 -11   0  17        2.10        3.27     15.26 o 
 -10   0  17       83.14       74.94     13.35 o 
  -9   0  17      628.19      604.30     17.29 o 
  -8   0  17       41.76       34.07     10.09 o 
  -7   0  17      223.00      219.03      9.58 o 
  -6   0  17      523.40      514.61     10.69 o 
  -5   0  17      157.23      144.90      8.36 o 
  -4   0  17      150.91      140.60      7.92 o 
  -3   0  17       56.66       40.61      6.18 o 
  -2   0  17      300.08      336.80      8.23 o 
  -1   0  17       10.32       20.44      6.20 o 
   0   0  17     1295.21     1306.97     14.12 o 
   1   0  17     8059.15     8157.29     68.36 o 
   2   0  17     1697.86     1737.24     20.05 o 
   3   0  17      634.71      624.63     13.72 o 
   4   0  17        0.42       -6.06      9.58 o 
   5   0  17       10.02       12.77     10.05 o 
   6   0  17      139.71      126.08     14.12 o 
   7   0  17      110.79      125.46     17.78 o 
   8   0  17      148.59      173.82     21.35 o 
   9   0  17       62.57       49.99     23.39 o 
  10   0  17        9.86       28.14     54.18 o 
 -13   1  17      121.28      129.25     15.29 o 
 -12   1  17       94.56      105.35     13.25 o 
 -11   1  17      209.21      210.76     14.00 o 
 -10   1  17      107.20      102.08     10.74 o 
  -9   1  17      393.05      381.34     11.26 o 
  -8   1  17     1593.22     1598.84     17.16 o 
  -7   1  17     1338.82     1363.99     12.18 o 
  -6   1  17      723.08      701.80      8.51 o 
  -5   1  17      104.72       92.43      5.62 o 
  -4   1  17       39.08       40.81      4.38 o 
  -3   1  17      351.28      356.29      6.04 o 
  -2   1  17      107.78      122.84      6.26 o 
  -1   1  17      175.22      169.00      6.05 o 
   0   1  17      493.03      487.89      7.30 o 
   1   1  17     1160.38     1148.11     10.68 o 
   2   1  17     1555.32     1529.51     12.44 o 
   3   1  17      570.24      549.45      9.49 o 
   4   1  17       14.93        9.31      7.25 o 
   5   1  17       59.26       57.34      7.78 o 
   6   1  17       52.24       50.26     10.21 o 
   7   1  17       81.60       76.05     12.15 o 
   8   1  17        5.30       -0.55     14.88 o 
   9   1  17       18.60       19.18     17.60 o 
  10   1  17       87.02      120.50     48.84 o 
 -13   2  17       51.82       75.93     15.17 o 
 -12   2  17       19.02        9.34     12.35 o 
 -11   2  17      158.58      164.36     13.18 o 
 -10   2  17      181.36      178.21     11.40 o 
  -9   2  17      171.24      173.37      9.61 o 
  -8   2  17      362.40      366.94      8.34 o 
  -7   2  17      261.25      257.20      8.27 o 
  -6   2  17       30.12       22.96      5.32 o 
  -5   2  17      727.98      707.03      8.99 o 
  -4   2  17      390.10      385.56      6.98 o 
  -3   2  17      239.27      240.36      6.63 o 
  -2   2  17      129.77      126.81      5.49 o 
  -1   2  17      860.05      879.96      9.32 o 
   0   2  17      809.16      839.20      8.66 o 
   1   2  17     1450.57     1445.11     11.24 o 
   2   2  17     1723.33     1755.84     13.53 o 
   3   2  17      197.91      210.31      7.65 o 
   4   2  17      728.83      718.18     11.47 o 
   5   2  17       15.45       11.95      8.15 o 
   6   2  17       99.25       89.39     11.41 o 
   7   2  17        9.50       10.12     13.39 o 
   8   2  17       60.52       52.11     17.11 o 
   9   2  17       23.73       33.33     20.26 o 
 -13   3  17      126.46      106.84     16.92 o 
 -12   3  17      292.11      324.87     16.86 o 
 -11   3  17       15.60       19.11     11.74 o 
 -10   3  17      182.63      158.19     10.84 o 
  -9   3  17      197.58      184.86     10.79 o 
  -8   3  17       91.54       84.48      7.63 o 
  -7   3  17      868.92      871.84     10.62 o 
  -6   3  17      116.23      111.75      6.30 o 
  -5   3  17      133.11      135.17      6.09 o 
  -4   3  17       77.73       69.64      5.34 o 
  -3   3  17        7.61        4.62      4.44 o 
  -2   3  17      110.90      101.13      5.80 o 
  -1   3  17      255.72      239.68      6.54 o 
   0   3  17      787.29      778.28      9.34 o 
   1   3  17     1635.77     1633.61     12.11 o 
   2   3  17      513.13      517.53      7.71 o 
   3   3  17     2440.92     2468.30     17.57 o 
   4   3  17      139.18      135.68      9.41 o 
   5   3  17      172.64      152.24     10.92 o 
   6   3  17       77.07       67.21     12.30 o 
   7   3  17       50.05       53.93     16.07 o 
   8   3  17       20.61       31.63     17.91 o 
 -13   4  17      137.26      178.56     29.21 o 
 -12   4  17        1.34        0.36     14.31 o 
 -11   4  17      251.55      250.22     16.88 o 
 -10   4  17      162.46      168.21     12.54 o 
  -9   4  17       86.47       94.12      9.71 o 
  -8   4  17       32.05       32.95      7.57 o 
  -7   4  17       45.91       43.41      6.47 o 
  -6   4  17     1190.55     1172.69     11.21 o 
  -5   4  17       52.28       47.21      5.79 o 
  -4   4  17      892.04      865.76      9.96 o 
  -3   4  17      394.30      396.23      7.52 o 
  -2   4  17      305.03      306.46      7.23 o 
  -1   4  17      138.72      130.56      7.38 o 
   0   4  17      166.03      151.79      7.64 o 
   1   4  17      794.50      797.85      9.83 o 
   2   4  17        4.01       -0.55      5.87 o 
   3   4  17      735.16      747.16     11.72 o 
   4   4  17      288.28      266.23     11.50 o 
   5   4  17      309.45      317.52     13.89 o 
   6   4  17       74.19       66.58     13.16 o 
   7   4  17      273.34      267.52     17.01 o 
   8   4  17       37.86       30.97     19.58 o 
 -12   5  17        3.11        1.11     17.81 o 
 -11   5  17      244.11      292.05     15.49 o 
 -10   5  17      254.86      252.59     15.11 o 
  -9   5  17      230.82      243.44     11.83 o 
  -8   5  17       39.24       30.70      8.35 o 
  -7   5  17      511.51      496.48     10.01 o 
  -6   5  17       34.41       32.23      6.53 o 
  -5   5  17      132.31      129.20      7.78 o 
  -4   5  17        8.30        9.54      6.22 o 
  -3   5  17      671.62      643.50     10.65 o 
  -2   5  17      737.29      733.27     10.37 o 
  -1   5  17      798.90      800.54     10.82 o 
   0   5  17     1355.77     1363.50     13.63 o 
   1   5  17      228.96      226.45      8.33 o 
   2   5  17      467.32      455.09      8.70 o 
   3   5  17      810.19      805.50     12.57 o 
   4   5  17      109.77      106.39      9.93 o 
   5   5  17      253.64      261.77     14.71 o 
   6   5  17       34.42       32.51     13.25 o 
   7   5  17       58.45       61.37     16.36 o 
   8   5  17      142.07      131.66     45.71 o 
 -12   6  17       15.87       10.74     33.81 o 
 -11   6  17       81.15       78.73     16.37 o 
 -10   6  17       23.73       16.98     12.85 o 
  -9   6  17       49.09       38.23     10.38 o 
  -8   6  17       47.50       56.11      9.46 o 
  -7   6  17       23.42       20.56      8.33 o 
  -6   6  17       78.36       75.98      8.63 o 
  -5   6  17      700.76      681.05     11.56 o 
  -4   6  17        0.71       -0.65      7.13 o 
  -3   6  17      156.25      160.45      8.37 o 
  -2   6  17      106.94       97.09      8.04 o 
  -1   6  17      277.02      272.34      9.10 o 
   0   6  17      683.01      716.60     11.00 o 
   1   6  17     1180.18     1209.87     12.91 o 
   2   6  17      265.29      271.05      9.26 o 
   3   6  17       75.07       74.59      9.69 o 
   4   6  17       83.73       83.93     10.82 o 
   5   6  17      154.56      176.76     12.92 o 
   6   6  17      119.23      115.33     14.21 o 
   7   6  17       62.63       58.41     15.62 o 
 -11   7  17       83.94       90.62     23.58 o 
 -10   7  17       21.37       24.03     13.88 o 
  -9   7  17      159.15      157.50     13.07 o 
  -8   7  17      104.78       96.46     10.72 o 
  -7   7  17       57.67       61.60      9.27 o 
  -6   7  17        9.64       15.08     10.12 o 
  -5   7  17       54.35       49.56      8.94 o 
  -4   7  17       27.94       23.43      8.15 o 
  -3   7  17      422.05      417.82     10.59 o 
  -2   7  17      412.12      400.44     10.65 o 
  -1   7  17     1748.20     1768.48     17.79 o 
   0   7  17      146.41      141.38      8.99 o 
   1   7  17      223.29      210.97     10.11 o 
   2   7  17       18.04       20.47      8.35 o 
   3   7  17      193.49      187.07     12.44 o 
   4   7  17        2.60        3.20     12.32 o 
   5   7  17      143.18      151.36     14.63 o 
   6   7  17      525.13      584.10     22.86 o 
   7   7  17       48.07       40.61     27.20 o 
 -10   8  17      410.64      469.44     21.99 o 
  -9   8  17       71.97       81.79     13.23 o 
  -8   8  17      132.73      139.83     14.30 o 
  -7   8  17       52.19       56.99     13.11 o 
  -6   8  17       11.08       10.13     11.48 o 
  -5   8  17       61.50       58.38     11.29 o 
  -4   8  17       85.45       91.48     10.33 o 
  -3   8  17      599.84      608.97     12.28 o 
  -2   8  17      127.34      123.03     10.26 o 
  -1   8  17      281.85      284.26     12.32 o 
   0   8  17      109.11      106.52      9.81 o 
   1   8  17      181.35      187.19     10.69 o 
   2   8  17      357.50      380.92     13.74 o 
   3   8  17      546.69      618.57     14.67 o 
   4   8  17      103.25       92.68     15.45 o 
   5   8  17       63.70       77.53     15.15 o 
   6   8  17      204.11      211.59     31.22 o 
  -9   9  17      221.34      253.69     27.01 o 
  -8   9  17       21.99       21.48     16.01 o 
  -7   9  17       29.47       38.87     16.63 o 
  -6   9  17       14.55        9.99     14.08 o 
  -5   9  17       51.47       44.25     13.16 o 
  -4   9  17      167.47      165.16     13.64 o 
  -3   9  17      155.80      174.21     13.09 o 
  -2   9  17      130.24      129.10     11.97 o 
  -1   9  17       13.30        4.24     12.70 o 
   0   9  17      129.81      130.39     11.85 o 
   1   9  17      133.29      144.86     11.25 o 
   2   9  17      173.66      170.94     13.57 o 
   3   9  17       20.84       18.58     15.04 o 
   4   9  17      120.89      116.88     18.32 o 
   5   9  17       17.21       12.80     34.94 o 
  -6  10  17      111.92      124.37     21.76 o 
  -5  10  17       40.84       42.40     17.22 o 
  -4  10  17      147.05      158.78     16.23 o 
  -3  10  17       71.83       60.46     14.38 o 
  -2  10  17       47.34       51.54     16.32 o 
  -1  10  17       20.40       18.72     13.35 o 
   0  10  17       96.32       99.25     14.16 o 
   1  10  17      112.65      116.03     14.61 o 
   2  10  17      197.65      223.81     26.19 o 
   3  10  17      156.99      139.57     58.38 o 
  -3  11  17      102.81      102.89     43.37 o 
  -2  11  17       40.06        1.05     38.67 o 
 -13   0  18       55.66       64.56     22.24 o 
 -12   0  18       17.76       17.47     18.53 o 
 -11   0  18       78.18       75.42     16.94 o 
 -10   0  18      522.18      534.14     17.84 o 
  -9   0  18       14.62       12.60     11.42 o 
  -8   0  18       14.64       10.47     10.61 o 
  -7   0  18      371.16      354.85     10.53 o 
  -6   0  18      116.10      109.67      9.08 o 
  -5   0  18       44.29       43.00      7.03 o 
  -4   0  18      513.99      545.46     10.57 o 
  -3   0  18      308.45      354.96      8.87 o 
  -2   0  18      115.06      128.23      8.18 o 
  -1   0  18       51.55       45.25      7.99 o 
   0   0  18       16.05       10.65      7.84 o 
   1   0  18       23.79       22.03      8.90 o 
   2   0  18     2481.08     2468.78     35.15 o 
   3   0  18      735.60      723.46     17.31 o 
   4   0  18       49.39       38.95     10.20 o 
   5   0  18       25.76       12.96     11.08 o 
   6   0  18       15.98        9.67     15.37 o 
   7   0  18      306.29      366.43     21.28 o 
   8   0  18      189.66      201.99     23.78 o 
   9   0  18       53.28       61.61     32.17 o 
 -13   1  18      453.25      489.37     19.54 o 
 -12   1  18       26.02       28.03     12.89 o 
 -11   1  18      162.94      165.26     13.12 o 
 -10   1  18       78.81       79.96     10.58 o 
  -9   1  18      358.38      368.66     12.09 o 
  -8   1  18      206.26      208.53      9.74 o 
  -7   1  18       47.49       45.53      5.56 o 
  -6   1  18      120.15      108.23      6.49 o 
  -5   1  18      186.84      196.88      6.34 o 
  -4   1  18       10.32       12.30      4.47 o 
  -3   1  18      118.06       99.56      6.01 o 
  -2   1  18      305.38      313.49      7.02 o 
  -1   1  18      550.59      523.35      7.59 o 
   0   1  18      977.05      953.67      9.82 o 
   1   1  18     1312.91     1333.76     11.74 o 
   2   1  18      828.98      810.12      9.21 o 
   3   1  18       23.23       18.41      6.83 o 
   4   1  18      115.82      108.46      8.75 o 
   5   1  18      164.65      155.69     10.45 o 
   6   1  18      105.83      117.63     11.18 o 
   7   1  18       21.85       19.77     14.86 o 
   8   1  18       31.53       29.72     16.52 o 
   9   1  18       77.78       92.02     25.76 o 
 -13   2  18      186.66      216.38     19.63 o 
 -12   2  18       85.99       81.53     13.77 o 
 -11   2  18      280.02      280.06     12.66 o 
 -10   2  18       51.03       54.86      9.60 o 
  -9   2  18      185.61      190.89     10.65 o 
  -8   2  18      400.37      396.23      8.94 o 
  -7   2  18       40.26       37.20      6.43 o 
  -6   2  18      730.81      722.46      9.49 o 
  -5   2  18      162.23      166.57      6.87 o 
  -4   2  18      380.42      366.91      7.23 o 
  -3   2  18      463.93      522.88      8.34 o 
  -2   2  18      157.75      152.63      6.20 o 
  -1   2  18      487.23      471.65      8.02 o 
   0   2  18      539.04      557.92      8.36 o 
   1   2  18      468.33      460.04      7.60 o 
   2   2  18      454.60      434.97      7.82 o 
   3   2  18      109.23      110.34      8.70 o 
   4   2  18       62.76       50.84      8.52 o 
   5   2  18      107.87      105.66      9.91 o 
   6   2  18        4.56        4.81     11.14 o 
   7   2  18       11.47        0.74     16.42 o 
   8   2  18       14.15       13.63     18.95 o 
 -13   3  18       86.58       83.56     33.13 o 
 -12   3  18       77.32       76.06     14.81 o 
 -11   3  18        6.22        3.81     11.46 o 
 -10   3  18      108.11      121.55     10.53 o 
  -9   3  18      131.43      123.71     10.50 o 
  -8   3  18      281.28      278.88      9.93 o 
  -7   3  18        4.57        2.59      6.47 o 
  -6   3  18      197.06      176.31      7.05 o 
  -5   3  18      259.39      246.37      6.63 o 
  -4   3  18      321.82      305.71      6.80 o 
  -3   3  18      297.84      302.25      6.78 o 
  -2   3  18      530.84      509.22      7.63 o 
  -1   3  18      630.29      614.46      8.66 o 
   0   3  18       99.34       89.77      6.61 o 
   1   3  18     1230.91     1253.99     11.80 o 
   2   3  18      347.83      334.37      8.07 o 
   3   3  18       50.98       47.88      7.86 o 
   4   3  18      394.00      391.37     11.75 o 
   5   3  18      629.79      648.04     15.08 o 
   6   3  18      179.88      166.87     15.17 o 
   7   3  18       32.41       28.78     17.59 o 
   8   3  18      522.42      613.30     26.27 o 
 -12   4  18        6.41        0.84     17.09 o 
 -11   4  18      311.49      337.43     18.75 o 
 -10   4  18       50.28       54.38     11.15 o 
  -9   4  18        6.90        5.18      9.63 o 
  -8   4  18       68.75       64.37      8.09 o 
  -7   4  18      379.71      372.75      8.84 o 
  -6   4  18      226.61      221.00      8.19 o 
  -5   4  18      363.26      349.07      7.79 o 
  -4   4  18      595.48      585.39      9.49 o 
  -3   4  18      442.76      429.77      8.53 o 
  -2   4  18      278.94      270.75      7.68 o 
  -1   4  18     1765.25     1815.33     15.19 o 
   0   4  18       88.90       84.82      7.08 o 
   1   4  18       94.07       89.63      7.34 o 
   2   4  18       53.01       42.21      6.91 o 
   3   4  18       86.23       87.27      9.03 o 
   4   4  18      185.93      162.37     11.32 o 
   5   4  18        4.20        4.25     12.11 o 
   6   4  18      335.78      330.08     18.41 o 
   7   4  18      226.98      248.86     17.71 o 
   8   4  18      133.23      130.94     43.87 o 
 -12   5  18       90.67      104.87     20.68 o 
 -11   5  18       11.19       12.89     16.65 o 
 -10   5  18      209.03      214.36     14.34 o 
  -9   5  18      158.08      157.75     11.79 o 
  -8   5  18       41.74       43.34      8.28 o 
  -7   5  18      281.75      267.94     10.22 o 
  -6   5  18      155.78      147.02      8.52 o 
  -5   5  18       26.33       27.17      7.04 o 
  -4   5  18      174.74      179.57      9.30 o 
  -3   5  18      796.47      807.39     11.98 o 
  -2   5  18      666.90      660.04     10.20 o 
  -1   5  18        6.31       -0.95      6.77 o 
   0   5  18      273.40      260.84      8.70 o 
   1   5  18      990.75      993.38     12.39 o 
   2   5  18       18.19       17.22      7.09 o 
   3   5  18      383.90      372.79     11.54 o 
   4   5  18      402.27      419.29     13.25 o 
   5   5  18      530.29      555.22     16.11 o 
   6   5  18      151.57      157.82     15.79 o 
   7   5  18       30.01       22.64     18.31 o 
 -11   6  18       86.77       86.51     16.72 o 
 -10   6  18        4.26       -1.80     13.67 o 
  -9   6  18       49.93       47.02     10.84 o 
  -8   6  18      144.98      168.55     10.70 o 
  -7   6  18       16.79        9.53      8.47 o 
  -6   6  18       26.85       21.26      8.93 o 
  -5   6  18       95.88       88.91      8.65 o 
  -4   6  18       12.89       20.21      7.39 o 
  -3   6  18      105.04      102.28      8.15 o 
  -2   6  18      493.44      501.80      9.89 o 
  -1   6  18       41.02       31.90      7.41 o 
   0   6  18      695.49      719.69     11.22 o 
   1   6  18        2.30        0.65      7.94 o 
   2   6  18      403.73      402.62     11.56 o 
   3   6  18       26.86       22.03     10.01 o 
   4   6  18      142.25      134.65     13.44 o 
   5   6  18       87.63       80.63     12.75 o 
   6   6  18      300.01      331.89     18.68 o 
   7   6  18      242.28      264.84     30.83 o 
 -11   7  18      208.23      275.68     52.11 o 
 -10   7  18       36.63       35.93     15.15 o 
  -9   7  18      270.59      289.95     15.10 o 
  -8   7  18       23.04       22.05     10.44 o 
  -7   7  18       59.41       63.70     10.42 o 
  -6   7  18      144.94      133.94     11.84 o 
  -5   7  18       42.75       44.36      9.42 o 
  -4   7  18       81.10       66.40      9.02 o 
  -3   7  18       37.72       34.81      8.11 o 
  -2   7  18      211.77      195.87     11.18 o 
  -1   7  18      331.33      324.46     11.00 o 
   0   7  18      169.52      153.88     10.09 o 
   1   7  18       25.21       21.00      7.89 o 
   2   7  18       48.05       49.75      9.69 o 
   3   7  18       97.22       96.27     11.51 o 
   4   7  18      544.58      601.95     17.64 o 
   5   7  18        9.43        9.06     14.50 o 
   6   7  18        1.42       -7.22     19.67 o 
 -10   8  18        7.33        6.96     20.33 o 
  -9   8  18      100.38      124.44     15.49 o 
  -8   8  18       82.10       89.19     14.06 o 
  -7   8  18       44.28       41.22     12.08 o 
  -6   8  18       73.71       62.76     13.15 o 
  -5   8  18       82.95       77.04     12.50 o 
  -4   8  18      555.69      594.29     13.08 o 
  -3   8  18       48.05       44.18      9.90 o 
  -2   8  18       93.97       86.87      9.67 o 
  -1   8  18      579.62      592.10     12.09 o 
   0   8  18       70.80       56.31      9.85 o 
   1   8  18      146.23      145.80     10.95 o 
   2   8  18       44.81       39.85     11.12 o 
   3   8  18      124.98      134.15     13.49 o 
   4   8  18       77.66       73.78     15.44 o 
   5   8  18      229.29      271.99     20.26 o 
  -8   9  18      193.91      216.59     25.14 o 
  -7   9  18      156.11      175.24     17.41 o 
  -6   9  18       89.84      106.03     15.46 o 
  -5   9  18        0.75       -2.97     14.20 o 
  -4   9  18       31.06       26.08     12.98 o 
  -3   9  18       78.94       84.42     12.10 o 
  -2   9  18      223.67      241.62     15.69 o 
  -1   9  18       47.25       41.65     12.58 o 
   0   9  18       95.08       90.25     12.37 o 
   1   9  18       16.70       13.11     11.29 o 
   2   9  18       21.12       15.61     12.79 o 
   3   9  18       19.50       14.63     16.33 o 
   4   9  18       26.48       37.24     49.25 o 
  -4  10  18        7.60        7.17     18.07 o 
  -3  10  18      284.63      303.52     19.20 o 
  -2  10  18       29.11       26.99     14.07 o 
  -1  10  18       90.96       75.59     14.61 o 
   0  10  18       24.29       28.36     13.87 o 
   1  10  18      245.77      277.41     20.10 o 
   2  10  18       66.21       57.95     31.43 o 
 -13   0  19        2.10      -10.27     37.67 o 
 -12   0  19       16.00       11.24     19.60 o 
 -11   0  19       58.64       51.61     16.13 o 
 -10   0  19        1.75        1.23     13.82 o 
  -9   0  19      413.39      396.99     17.08 o 
  -8   0  19      904.93      891.35     19.53 o 
  -7   0  19      323.95      300.33     10.87 o 
  -6   0  19        1.00        3.74      7.57 o 
  -5   0  19      518.62      506.32     10.89 o 
  -4   0  19      139.88      135.68      8.91 o 
  -3   0  19        5.15        4.19      6.57 o 
  -2   0  19       47.17       40.00      7.34 o 
  -1   0  19      247.72      244.31     10.27 o 
   0   0  19      594.63      586.43     12.79 o 
   1   0  19      118.09      103.02     10.99 o 
   2   0  19     1085.34     1118.72     20.69 o 
   3   0  19       35.46       30.27      9.97 o 
   4   0  19       43.77       41.13     11.66 o 
   5   0  19       21.85       18.08     13.15 o 
   6   0  19       49.30       47.91     17.12 o 
   7   0  19        0.24        2.55     19.54 o 
   8   0  19       64.21       73.78     23.63 o 
 -13   1  19       21.44       10.72     27.37 o 
 -12   1  19       48.87       47.40     13.54 o 
 -11   1  19        0.89       -3.87     11.45 o 
 -10   1  19      202.29      215.14     13.46 o 
  -9   1  19      294.02      285.60     12.28 o 
  -8   1  19       28.06       20.47      7.87 o 
  -7   1  19       48.22       36.03      5.74 o 
  -6   1  19      107.95      103.03      6.69 o 
  -5   1  19      248.14      201.76      6.81 o 
  -4   1  19        7.44        9.31      5.16 o 
  -3   1  19       74.99       72.74      5.80 o 
  -2   1  19       91.70       87.81      6.57 o 
  -1   1  19      107.37      105.46      7.77 o 
   0   1  19      234.46      244.56      7.97 o 
   1   1  19       86.89       77.88      6.97 o 
   2   1  19       54.64       41.19      7.08 o 
   3   1  19      108.05      104.58      8.81 o 
   4   1  19       83.28       74.68      8.87 o 
   5   1  19      143.31      147.21     10.11 o 
   6   1  19       31.86       32.52     12.00 o 
   7   1  19       32.91       27.28     16.65 o 
   8   1  19      149.66      165.36     20.64 o 
 -13   2  19      188.83      211.79     46.21 o 
 -12   2  19       71.68       84.10     14.46 o 
 -11   2  19      113.26      114.69     11.71 o 
 -10   2  19        4.28        8.15      9.74 o 
  -9   2  19       32.76       29.52      8.77 o 
  -8   2  19      328.85      310.75      9.83 o 
  -7   2  19      370.52      356.27      8.99 o 
  -6   2  19       59.91       56.18      6.13 o 
  -5   2  19      123.00       98.29      6.66 o 
  -4   2  19        6.85        4.43      5.38 o 
  -3   2  19      372.96      362.00      7.94 o 
  -2   2  19       33.75       26.78      5.81 o 
  -1   2  19      136.03      128.51      7.05 o 
   0   2  19      107.68      103.40      6.84 o 
   1   2  19      433.10      418.41      7.82 o 
   2   2  19       39.70       28.63      8.17 o 
   3   2  19      129.49      119.83      9.29 o 
   4   2  19       48.70       37.98      9.30 o 
   5   2  19       91.58       97.93     10.44 o 
   6   2  19      192.15      188.41     14.97 o 
   7   2  19        9.67        6.54     18.03 o 
   8   2  19       56.34       47.93     21.36 o 
 -12   3  19       29.53       28.34     16.05 o 
 -11   3  19       77.34       80.98     12.94 o 
 -10   3  19       45.42       37.54     10.90 o 
  -9   3  19        6.21        2.80      9.51 o 
  -8   3  19       66.57       68.54      8.29 o 
  -7   3  19      413.44      396.47      9.73 o 
  -6   3  19       98.67       83.14      6.65 o 
  -5   3  19       62.79       53.81      5.49 o 
  -4   3  19      306.49      260.99      7.20 o 
  -3   3  19      170.51      159.73      7.43 o 
  -2   3  19      740.75      720.57     10.27 o 
  -1   3  19      432.08      429.81      8.12 o 
   0   3  19      556.35      560.57      8.72 o 
   1   3  19       25.70       24.34      6.78 o 
   2   3  19      152.97      153.39     10.25 o 
   3   3  19       32.15       30.54      9.63 o 
   4   3  19      190.56      196.30     13.06 o 
   5   3  19      302.45      294.58     16.34 o 
   6   3  19      280.25      300.47     17.79 o 
   7   3  19      393.64      447.52     25.10 o 
 -12   4  19       20.40       19.04     17.94 o 
 -11   4  19        9.16       10.69     13.51 o 
 -10   4  19       91.19       95.19     12.68 o 
  -9   4  19        4.85        5.15     10.81 o 
  -8   4  19      105.71       97.66      8.70 o 
  -7   4  19        8.27        8.98      7.46 o 
  -6   4  19       70.08       58.13      6.89 o 
  -5   4  19      143.94      131.26      7.32 o 
  -4   4  19      471.86      426.68      8.92 o 
  -3   4  19      108.65       92.64      7.48 o 
  -2   4  19      294.49      279.65      8.55 o 
  -1   4  19       26.90       21.59      6.29 o 
   0   4  19      167.63      165.47      8.25 o 
   1   4  19      495.69      475.68      9.69 o 
   2   4  19       18.59       12.45      8.01 o 
   3   4  19       93.56       81.58      9.41 o 
   4   4  19        1.68        4.59      9.82 o 
   5   4  19       26.75       17.28     13.92 o 
   6   4  19      148.90      143.97     15.84 o 
   7   4  19        7.25        3.63     19.69 o 
 -12   5  19       10.63       -7.18     47.82 o 
 -11   5  19       62.20       65.17     15.41 o 
 -10   5  19      154.11      166.65     14.60 o 
  -9   5  19       16.38       18.59     10.26 o 
  -8   5  19      140.75      142.39     10.45 o 
  -7   5  19      636.16      623.41     11.21 o 
  -6   5  19      271.10      279.74      9.44 o 
  -5   5  19      426.65      412.24     10.24 o 
  -4   5  19      417.01      393.99      9.88 o 
  -3   5  19      202.29      178.83      9.86 o 
  -2   5  19       92.48       84.50      7.46 o 
  -1   5  19      594.29      579.02     10.13 o 
   0   5  19      335.34      327.67      9.35 o 
   1   5  19       60.34       50.86      8.18 o 
   2   5  19       63.27       58.38      9.01 o 
   3   5  19      554.34      555.40     12.39 o 
   4   5  19       89.71       92.97     11.06 o 
   5   5  19       85.14       90.68     13.64 o 
   6   5  19      329.97      350.80     20.73 o 
   7   5  19        9.02       13.31     28.63 o 
 -11   6  19       85.29       98.79     19.37 o 
 -10   6  19       34.42       54.82     13.43 o 
  -9   6  19      119.56      121.44     12.40 o 
  -8   6  19      246.45      267.87     12.76 o 
  -7   6  19       79.22       73.71      9.99 o 
  -6   6  19       63.16       58.22      9.64 o 
  -5   6  19      136.38      139.07     10.18 o 
  -4   6  19      175.65      165.14     10.33 o 
  -3   6  19      345.76      334.15     10.80 o 
  -2   6  19      187.75      168.08     10.10 o 
  -1   6  19      307.61      310.84     10.40 o 
   0   6  19       28.62       27.43      7.92 o 
   1   6  19      123.35      104.94      9.78 o 
   2   6  19        3.63       -0.48      9.78 o 
   3   6  19       27.94       23.47     10.23 o 
   4   6  19       33.07       36.90     13.19 o 
   5   6  19       20.34        7.88     13.85 o 
   6   6  19      108.14      105.24     18.37 o 
   7   6  19       32.68       42.73     36.61 o 
 -10   7  19      179.23      223.26     19.22 o 
  -9   7  19       18.02       13.59     12.70 o 
  -8   7  19       27.11       25.34     12.05 o 
  -7   7  19        6.41        2.66     10.78 o 
  -6   7  19      213.23      207.87     13.35 o 
  -5   7  19       64.45       60.37     10.03 o 
  -4   7  19       66.11       55.16      9.50 o 
  -3   7  19       54.32       47.78      9.17 o 
  -2   7  19       40.37       35.17      8.36 o 
  -1   7  19       15.26       16.56      8.24 o 
   0   7  19       71.95       71.97      9.14 o 
   1   7  19       24.00       15.98      9.40 o 
   2   7  19       71.51       71.79     11.23 o 
   3   7  19       41.66       43.97     11.84 o 
   4   7  19      169.66      154.46     17.40 o 
   5   7  19       10.91       15.35     15.65 o 
   6   7  19        3.05       14.56     31.58 o 
  -9   8  19       16.34       18.40     17.37 o 
  -8   8  19       42.04       45.86     14.08 o 
  -7   8  19       21.11       26.02     12.87 o 
  -6   8  19        1.61       -4.93     13.90 o 
  -5   8  19       13.11       15.93     12.08 o 
  -4   8  19      328.62      327.87     13.93 o 
  -3   8  19      117.09      127.51     11.38 o 
  -2   8  19       32.21       29.14      9.97 o 
  -1   8  19       65.03       61.72     10.18 o 
   0   8  19       57.63       62.65     10.18 o 
   1   8  19       99.96       85.60     11.53 o 
   2   8  19       72.68       75.16     12.72 o 
   3   8  19      154.23      168.07     14.51 o 
   4   8  19       50.27       49.19     16.36 o 
   5   8  19      148.06      137.90     49.13 o 
  -7   9  19      258.57      294.22     34.18 o 
  -6   9  19       68.21       80.39     16.27 o 
  -5   9  19      129.62      118.86     16.11 o 
  -4   9  19       22.97       23.44     13.32 o 
  -3   9  19       34.31       32.53     12.87 o 
  -2   9  19      128.50      124.13     13.55 o 
  -1   9  19      267.47      283.20     15.73 o 
   0   9  19      129.68      125.90     12.85 o 
   1   9  19       36.84       44.76     13.95 o 
   2   9  19      156.59      148.37     17.06 o 
   3   9  19       15.24       15.16     48.69 o 
  -3  10  19       14.27        3.48     29.22 o 
  -2  10  19      126.58      138.97     17.44 o 
  -1  10  19      235.18      284.58     16.95 o 
   0  10  19       82.99      107.52     17.84 o 
   1  10  19      391.49      457.51     29.67 o 
 -13   0  20       16.74       21.36     39.48 o 
 -12   0  20      176.96      178.27     22.64 o 
 -11   0  20       17.10       12.31     16.74 o 
 -10   0  20       21.23       21.94     14.77 o 
  -9   0  20      189.82      177.64     17.02 o 
  -8   0  20      973.47      968.33     18.25 o 
  -7   0  20       16.13       15.10      9.24 o 
  -6   0  20       34.95       24.25      8.16 o 
  -5   0  20       47.66       30.00      7.92 o 
  -4   0  20      230.88      256.29     10.08 o 
  -3   0  20       27.93       19.04      8.32 o 
  -2   0  20        3.88       -0.69      8.73 o 
  -1   0  20      140.10       98.47      9.84 o 
   0   0  20      101.38       85.10     11.11 o 
   1   0  20       56.21       51.09     10.32 o 
   2   0  20       44.45       34.87      9.90 o 
   3   0  20      200.17      197.54     14.32 o 
   4   0  20      198.14      205.14     16.33 o 
   5   0  20        3.77        8.89     13.40 o 
   6   0  20       48.93       44.35     18.70 o 
   7   0  20       34.99       49.35     22.07 o 
   8   0  20      283.79      374.41     53.90 o 
 -13   1  20      108.67      125.57     43.20 o 
 -12   1  20       15.21       16.44     14.81 o 
 -11   1  20       26.35       16.87     12.63 o 
 -10   1  20       37.67       38.13     11.38 o 
  -9   1  20      107.14      112.94     11.37 o 
  -8   1  20       24.91       11.29      8.28 o 
  -7   1  20      177.18      150.67      8.29 o 
  -6   1  20      188.58      151.68      8.09 o 
  -5   1  20      106.63       88.35      6.87 o 
  -4   1  20       13.88       16.23      5.47 o 
  -3   1  20      235.04      211.59      7.18 o 
  -2   1  20       16.54       13.48      5.95 o 
  -1   1  20      239.77      208.92      8.57 o 
   0   1  20      768.68      702.82     11.98 o 
   1   1  20      516.88      512.75      9.39 o 
   2   1  20      116.26      107.73      9.06 o 
   3   1  20      206.12      202.28     10.46 o 
   4   1  20      304.30      319.64     12.09 o 
   5   1  20      192.03      203.37     11.61 o 
   6   1  20       70.36       64.35     13.46 o 
   7   1  20       28.48        7.06     18.05 o 
   8   1  20       59.20       57.25     28.27 o 
 -13   2  20       10.25       -4.32     43.62 o 
 -12   2  20      115.52      120.26     16.29 o 
 -11   2  20       47.12       41.43     12.18 o 
 -10   2  20       61.38       61.94     11.73 o 
  -9   2  20       96.98       78.26     10.58 o 
  -8   2  20       65.95       57.71      8.09 o 
  -7   2  20      546.40      530.06      9.52 o 
  -6   2  20      278.22      269.84      8.47 o 
  -5   2  20      673.87      629.31      9.30 o 
  -4   2  20      509.14      506.88      8.54 o 
  -3   2  20      332.88      310.00      7.60 o 
  -2   2  20      114.58       90.68      6.98 o 
  -1   2  20      276.25      264.18      8.52 o 
   0   2  20     1074.48     1060.10     11.28 o 
   1   2  20      880.33      893.85     11.46 o 
   2   2  20      267.18      265.29      9.64 o 
   3   2  20       79.34       63.81      9.56 o 
   4   2  20      110.06      103.64     11.00 o 
   5   2  20       45.19       42.66     11.07 o 
   6   2  20      100.48      119.21     15.08 o 
   7   2  20       86.77       94.10     21.27 o 
 -12   3  20       19.46       30.97     17.61 o 
 -11   3  20       40.16       37.42     13.10 o 
 -10   3  20       49.37       51.51     11.31 o 
  -9   3  20       36.31       43.75     10.23 o 
  -8   3  20      114.28      116.52      9.49 o 
  -7   3  20      263.64      262.15     10.46 o 
  -6   3  20       78.92       73.87      6.70 o 
  -5   3  20      125.40      101.31      7.58 o 
  -4   3  20       72.06       75.92      7.41 o 
  -3   3  20       76.39       69.14      6.59 o 
  -2   3  20      153.91      127.47      8.42 o 
  -1   3  20      106.16      108.48      8.09 o 
   0   3  20      107.26      101.98      7.33 o 
   1   3  20      227.14      202.82      9.23 o 
   2   3  20        8.68        4.59      9.67 o 
   3   3  20      119.32      106.13     11.38 o 
   4   3  20       42.46       47.83     10.98 o 
   5   3  20      157.05      156.25     15.22 o 
   6   3  20        2.34       10.50     14.97 o 
   7   3  20        3.84        5.03     19.97 o 
 -12   4  20       12.60        6.69     47.97 o 
 -11   4  20      178.20      212.94     15.43 o 
 -10   4  20       49.73       57.76     12.46 o 
  -9   4  20       61.63       59.91     13.47 o 
  -8   4  20        7.88        6.43      8.75 o 
  -7   4  20      196.74      193.70      9.58 o 
  -6   4  20      126.68      110.60      8.35 o 
  -5   4  20      624.94      635.78     10.08 o 
  -4   4  20       96.45       94.16      7.76 o 
  -3   4  20        9.35        6.03      6.97 o 
  -2   4  20      204.18      180.77      9.46 o 
  -1   4  20      343.64      324.12      9.42 o 
   0   4  20      354.28      348.15      9.48 o 
   1   4  20       30.27       27.38      7.49 o 
   2   4  20       83.04       59.59     10.21 o 
   3   4  20      353.39      340.25     14.11 o 
   4   4  20      124.91      128.81     12.99 o 
   5   4  20       59.24       58.97     14.76 o 
   6   4  20        2.27        2.61     16.80 o 
   7   4  20      119.51      117.71     46.64 o 
 -11   5  20       71.46       68.50     16.71 o 
 -10   5  20       64.07       64.67     14.66 o 
  -9   5  20       20.71       18.18     11.54 o 
  -8   5  20       33.33       39.50      9.21 o 
  -7   5  20      278.14      264.83     10.83 o 
  -6   5  20       64.80       59.14      8.40 o 
  -5   5  20      171.30      165.09     10.21 o 
  -4   5  20        1.98       -0.07      7.46 o 
  -3   5  20       62.95       52.35      8.04 o 
  -2   5  20      468.96      452.48     10.70 o 
  -1   5  20      171.67      160.00      9.67 o 
   0   5  20      565.50      586.76     11.50 o 
   1   5  20       90.38       86.09      8.96 o 
   2   5  20       53.74       51.48     10.87 o 
   3   5  20      100.40       95.16     10.65 o 
   4   5  20      322.56      344.11     14.75 o 
   5   5  20       55.96       70.19     15.61 o 
   6   5  20       28.85        8.31     17.91 o 
 -11   6  20       33.70       38.69     23.43 o 
 -10   6  20        9.46        7.96     14.40 o 
  -9   6  20       17.56       18.11     12.33 o 
  -8   6  20       58.82       58.78     10.73 o 
  -7   6  20      184.58      192.37     12.03 o 
  -6   6  20      150.38      151.83     11.98 o 
  -5   6  20      160.76      157.49     10.56 o 
  -4   6  20       20.86       27.76      8.55 o 
  -3   6  20       69.65       71.21      8.92 o 
  -2   6  20       89.68       80.31      8.22 o 
  -1   6  20      170.63      159.05     10.26 o 
   0   6  20       58.07       51.57      8.67 o 
   1   6  20      294.54      284.71     12.22 o 
   2   6  20       41.89       44.93     11.16 o 
   3   6  20       40.41       34.48     11.00 o 
   4   6  20      101.60       97.94     16.10 o 
   5   6  20       13.39       23.95     15.12 o 
   6   6  20       83.24       83.06     28.45 o 
 -10   7  20       31.28       25.08     23.27 o 
  -9   7  20      152.75      152.77     17.13 o 
  -8   7  20      138.88      159.79     13.18 o 
  -7   7  20       44.88       47.53     12.78 o 
  -6   7  20      257.47      264.58     14.79 o 
  -5   7  20       11.04       15.78     10.38 o 
  -4   7  20       63.43       56.25     10.11 o 
  -3   7  20       19.79       22.01      9.49 o 
  -2   7  20        9.01        7.89      8.70 o 
  -1   7  20       93.40       86.02      9.55 o 
   0   7  20       35.74       28.85      9.33 o 
   1   7  20      136.24      135.25     11.30 o 
   2   7  20       16.59        7.38     12.75 o 
   3   7  20       88.83      101.18     13.64 o 
   4   7  20       82.70       88.13     15.98 o 
   5   7  20       44.02       59.76     40.59 o 
  -9   8  20        8.80      -14.82     32.16 o 
  -8   8  20       81.68       92.18     16.63 o 
  -7   8  20        4.09        3.52     13.69 o 
  -6   8  20       33.43       33.91     13.98 o 
  -5   8  20       98.08      104.07     13.28 o 
  -4   8  20      273.76      288.02     14.38 o 
  -3   8  20       17.46       17.67     11.03 o 
  -2   8  20       20.44       27.55     10.24 o 
  -1   8  20      366.74      371.09     14.32 o 
   0   8  20      268.20      288.76     14.04 o 
   1   8  20       86.87       96.63     12.79 o 
   2   8  20       57.44       58.63     14.74 o 
   3   8  20      141.90      139.86     16.82 o 
  -7   9  20       11.18        7.48     46.65 o 
  -6   9  20        4.91       -2.20     43.03 o 
  -5   9  20       20.72       20.87     16.70 o 
  -4   9  20      142.76      159.23     15.46 o 
  -3   9  20      122.44      108.17     14.19 o 
  -2   9  20       69.33       83.22     12.83 o 
  -1   9  20      310.96      343.55     17.14 o 
   0   9  20      117.60      149.53     14.15 o 
   1   9  20       10.13        8.99     16.21 o 
   2   9  20       28.37       19.48     28.65 o 
  -4  10  20       34.06       37.90     31.18 o 
  -3  10  20       40.92       37.74     30.74 o 
  -2  10  20       89.39      120.83     46.40 o 
  -1  10  20      145.12      146.81     45.82 o 
 -12   0  21        8.44        0.01     21.69 o 
 -11   0  21        9.26       -2.97     18.40 o 
 -10   0  21        0.43        3.00     15.86 o 
  -9   0  21       19.04       18.86     14.03 o 
  -8   0  21       21.61       13.64     11.51 o 
  -7   0  21       93.28       84.58     10.10 o 
  -6   0  21      181.54      172.24     10.38 o 
  -5   0  21      129.37       95.66      9.38 o 
  -4   0  21       57.61       50.40     10.00 o 
  -3   0  21      424.95      316.47     11.86 o 
  -2   0  21      150.96      115.18     12.00 o 
  -1   0  21      604.69      586.74     19.98 o 
   0   0  21      802.64      816.62     18.72 o 
   1   0  21       33.36       40.96     11.32 o 
   2   0  21       19.31       24.38     11.74 o 
   3   0  21       10.70        6.08     12.78 o 
   4   0  21       76.31       90.02     13.50 o 
   5   0  21       48.30       39.97     14.86 o 
   6   0  21        1.06       13.63     20.31 o 
   7   0  21       24.85       14.98     28.34 o 
 -12   1  21       27.61       14.19     16.11 o 
 -11   1  21       24.01       20.06     13.06 o 
 -10   1  21       13.95       14.47     11.56 o 
  -9   1  21      347.77      344.84     14.21 o 
  -8   1  21       11.52        5.60      9.34 o 
  -7   1  21      108.19      101.89      7.89 o 
  -6   1  21      155.35      128.57      8.29 o 
  -5   1  21      190.54      136.87      8.12 o 
  -4   1  21      552.38      443.51      8.53 o 
  -3   1  21      284.92      220.35      8.03 o 
  -2   1  21      210.63      169.38      8.50 o 
  -1   1  21      402.98      365.33     10.24 o 
   0   1  21      920.80      905.39     13.79 o 
   1   1  21      701.12      698.25     10.77 o 
   2   1  21       46.72       38.48      8.92 o 
   3   1  21      281.33      284.24     11.80 o 
   4   1  21      121.73      133.10     11.85 o 
   5   1  21       97.80      105.49     12.54 o 
   6   1  21       94.53       94.06     16.53 o 
   7   1  21      192.26      249.20     21.50 o 
 -12   2  21       12.99        7.04     21.91 o 
 -11   2  21       25.26       23.06     13.59 o 
 -10   2  21       49.13       50.19     11.56 o 
  -9   2  21       67.83       66.90     10.99 o 
  -8   2  21       16.84       21.90      8.20 o 
  -7   2  21        5.29        2.59      6.79 o 
  -6   2  21      110.23      111.58      7.72 o 
  -5   2  21      335.65      281.65      8.71 o 
  -4   2  21      453.58      403.42      8.49 o 
  -3   2  21      208.66      164.58      8.34 o 
  -2   2  21      291.86      251.42      8.76 o 
  -1   2  21       85.38       77.35      7.62 o 
   0   2  21      189.29      185.76     10.13 o 
   1   2  21        6.48        9.20      8.49 o 
   2   2  21      170.16      162.94     11.50 o 
   3   2  21       10.34        6.97     10.50 o 
   4   2  21      145.78      153.23     11.63 o 
   5   2  21       74.08       93.00     13.02 o 
   6   2  21       10.48       15.88     15.53 o 
   7   2  21       11.87       19.87     21.18 o 
 -12   3  21       36.23       -3.08     47.65 o 
 -11   3  21       31.22       28.11     14.00 o 
 -10   3  21      205.69      229.52     15.13 o 
  -9   3  21      119.74      130.14     11.05 o 
  -8   3  21      137.80      135.05     10.16 o 
  -7   3  21       87.20       86.32      8.97 o 
  -6   3  21       28.25       22.33      6.79 o 
  -5   3  21        0.07       -0.84      6.67 o 
  -4   3  21       35.78       22.87      6.85 o 
  -3   3  21      418.18      371.49     10.09 o 
  -2   3  21       91.36       74.32      8.05 o 
  -1   3  21       75.31       89.16      8.25 o 
   0   3  21      119.34      104.49      8.35 o 
   1   3  21      172.65      176.05     10.64 o 
   2   3  21       48.03       46.12     10.52 o 
   3   3  21       32.13       32.98      9.92 o 
   4   3  21      172.55      184.10     13.32 o 
   5   3  21       23.56       17.42     14.26 o 
   6   3  21       54.10       59.78     17.10 o 
   7   3  21       43.94       52.53     45.83 o 
 -11   4  21       18.16       12.54     16.13 o 
 -10   4  21       14.17       10.51     13.93 o 
  -9   4  21       20.07       23.85     11.31 o 
  -8   4  21       39.56       31.14      9.58 o 
  -7   4  21      227.36      217.79     10.01 o 
  -6   4  21      389.36      397.78     10.04 o 
  -5   4  21       44.99       41.89      6.92 o 
  -4   4  21      295.31      262.37     11.09 o 
  -3   4  21      589.25      545.37     11.19 o 
  -2   4  21      234.49      237.98     10.21 o 
  -1   4  21       94.40       78.28      8.46 o 
   0   4  21      124.89      122.60      8.93 o 
   1   4  21      344.35      355.85     11.82 o 
   2   4  21        0.77       -1.37     10.76 o 
   3   4  21      337.26      325.60     15.50 o 
   4   4  21      454.63      491.05     15.84 o 
   5   4  21       66.74       63.79     15.43 o 
   6   4  21      192.91      196.07     26.17 o 
 -11   5  21        8.02       -3.49     26.50 o 
 -10   5  21       44.56       56.66     14.90 o 
  -9   5  21       22.93       20.71     11.45 o 
  -8   5  21        5.27        3.73      9.78 o 
  -7   5  21       20.37       17.14      9.20 o 
  -6   5  21       21.33       13.41      8.41 o 
  -5   5  21       82.54       85.02      9.12 o 
  -4   5  21      166.10      154.14     10.43 o 
  -3   5  21       74.27       68.18      9.04 o 
  -2   5  21      144.21      148.05      9.74 o 
  -1   5  21        1.03       -2.17      8.11 o 
   0   5  21      480.24      482.54     11.43 o 
   1   5  21       81.71       77.32     10.11 o 
   2   5  21       61.29       63.54     11.14 o 
   3   5  21       11.47        2.52     12.25 o 
   4   5  21       52.58       52.28     15.32 o 
   5   5  21      230.85      268.27     20.47 o 
   6   5  21      165.53      190.94     31.01 o 
 -10   6  21       84.05       79.43     19.48 o 
  -9   6  21       28.91       19.28     12.49 o 
  -8   6  21      196.81      201.83     13.57 o 
  -7   6  21       65.30       61.52     10.78 o 
  -6   6  21       86.13       76.95     10.21 o 
  -5   6  21       33.66       32.08      9.48 o 
  -4   6  21       17.13       14.44      9.03 o 
  -3   6  21       32.09       32.69      9.01 o 
  -2   6  21      409.65      407.16     11.86 o 
  -1   6  21       96.28       91.39      9.54 o 
   0   6  21       15.63       16.20      9.20 o 
   1   6  21       90.42       84.70     10.88 o 
   2   6  21       29.59       32.72     11.75 o 
   3   6  21      220.13      241.47     15.54 o 
   4   6  21        8.64       -6.97     15.00 o 
   5   6  21      110.67      135.98     36.22 o 
  -9   7  21       85.23       99.84     19.19 o 
  -8   7  21      125.13      163.11     13.93 o 
  -7   7  21      100.29      112.92     12.77 o 
  -6   7  21       65.93       71.03     12.45 o 
  -5   7  21       77.91       77.05     11.23 o 
  -4   7  21        7.39        3.10     10.51 o 
  -3   7  21       47.64       47.84     10.02 o 
  -2   7  21      155.66      162.76     11.25 o 
  -1   7  21      146.35      144.61     10.97 o 
   0   7  21      110.78      121.05     11.27 o 
   1   7  21      150.72      148.22     13.14 o 
   2   7  21       19.23        8.10     14.19 o 
   3   7  21        8.20       -2.88     14.03 o 
   4   7  21       11.62       12.57     27.80 o 
  -8   8  21        7.00       16.88     29.21 o 
  -7   8  21      111.48      107.29     16.80 o 
  -6   8  21       45.61       57.95     14.28 o 
  -5   8  21        9.60       19.35     13.65 o 
  -4   8  21       31.18       37.22     12.07 o 
  -3   8  21        8.73        4.97     11.62 o 
  -2   8  21      147.50      157.49     12.17 o 
  -1   8  21       39.34       37.71     11.40 o 
   0   8  21       68.49       71.07     12.16 o 
   1   8  21       67.01       78.64     13.80 o 
   2   8  21      102.59       90.40     18.50 o 
  -6   9  21       38.97       47.69     45.46 o 
  -5   9  21       47.66       46.28     43.49 o 
  -4   9  21       70.03       88.85     22.44 o 
  -3   9  21       47.42       53.64     15.93 o 
  -2   9  21       32.52       40.20     13.75 o 
  -1   9  21      125.76      132.22     14.95 o 
   0   9  21      162.00      182.51     17.15 o 
   1   9  21       15.81       23.09     23.11 o 
 -12   0  22       55.34       79.32     41.87 o 
 -11   0  22       26.29       25.91     19.24 o 
 -10   0  22        6.59        2.52     16.92 o 
  -9   0  22       22.36       20.02     15.69 o 
  -8   0  22      360.21      361.36     16.66 o 
  -7   0  22        7.40        9.12     10.01 o 
  -6   0  22      142.34      156.26     13.24 o 
  -5   0  22       28.99       29.56     10.56 o 
  -4   0  22       84.68       88.31     12.73 o 
  -3   0  22      131.96      101.64     11.50 o 
  -2   0  22       11.45       13.80     10.53 o 
  -1   0  22      146.32      114.85     13.28 o 
   0   0  22      369.84      387.46     16.88 o 
   1   0  22        6.35       -0.89     12.25 o 
   2   0  22      144.85      136.02     16.78 o 
   3   0  22        1.25       -2.35     13.07 o 
   4   0  22       54.03       54.43     14.91 o 
   5   0  22        8.08       12.65     16.22 o 
   6   0  22       33.54       51.71     27.58 o 
   7   0  22        0.65       11.88     47.99 o 
 -12   1  22       49.80       21.24     24.71 o 
 -11   1  22      134.15      137.39     13.54 o 
 -10   1  22      170.22      166.47     14.76 o 
  -9   1  22       84.19       92.41     12.43 o 
  -8   1  22       40.30       44.89      9.81 o 
  -7   1  22       58.97       70.19      8.06 o 
  -6   1  22       71.96       68.26      7.84 o 
  -5   1  22      348.34      320.08      9.14 o 
  -4   1  22      575.91      534.78      9.39 o 
  -3   1  22      171.68      165.67      9.97 o 
  -2   1  22      342.16      297.22     10.49 o 
  -1   1  22       82.73       73.79      8.91 o 
   0   1  22       31.50       21.30      8.48 o 
   1   1  22       93.49       87.43      9.09 o 
   2   1  22       48.36       37.27      9.99 o 
   3   1  22      237.77      244.77     13.13 o 
   4   1  22       26.77       16.72     11.62 o 
   5   1  22      174.73      199.60     13.95 o 
   6   1  22      228.07      269.43     21.18 o 
   7   1  22      224.39      275.18     56.57 o 
 -12   2  22       34.50       27.98     30.88 o 
 -11   2  22        8.48        7.41     15.11 o 
 -10   2  22       26.80       21.20     13.13 o 
  -9   2  22       42.81       33.66     11.89 o 
  -8   2  22        2.08       -1.40      8.92 o 
  -7   2  22      136.07      141.19      8.68 o 
  -6   2  22       22.93       21.13      6.70 o 
  -5   2  22      273.49      251.94      8.89 o 
  -4   2  22       97.21       89.99      7.45 o 
  -3   2  22       30.36       27.63      6.79 o 
  -2   2  22       86.61       74.33      7.78 o 
  -1   2  22       61.18       60.73      8.55 o 
   0   2  22       22.90       14.54      8.74 o 
   1   2  22      165.06      150.62      9.78 o 
   2   2  22      305.38      310.83     13.14 o 
   3   2  22       92.07      102.07     11.72 o 
   4   2  22       38.43       41.12     12.06 o 
   5   2  22       36.91       34.27     15.48 o 
   6   2  22      170.45      187.93     18.86 o 
 -12   3  22       69.38       53.21     52.82 o 
 -11   3  22      177.68      207.49     16.35 o 
 -10   3  22       35.76       43.26     13.34 o 
  -9   3  22        2.86        3.91     10.71 o 
  -8   3  22      242.76      253.62     12.11 o 
  -7   3  22       55.57       48.50      8.90 o 
  -6   3  22       25.25       24.87      7.97 o 
  -5   3  22       14.54       11.67      7.69 o 
  -4   3  22      197.19      205.61      9.64 o 
  -3   3  22       40.14       31.08      7.94 o 
  -2   3  22       57.86       50.96      8.52 o 
  -1   3  22      134.38      123.51      9.22 o 
   0   3  22      100.11       96.67      9.45 o 
   1   3  22       16.56       18.66      9.07 o 
   2   3  22        3.45        0.82     11.26 o 
   3   3  22       30.06       31.06     13.09 o 
   4   3  22       34.94       31.71     13.33 o 
   5   3  22       20.21       32.10     16.42 o 
   6   3  22        4.42       11.86     17.85 o 
 -11   4  22       91.01      110.58     21.41 o 
 -10   4  22       67.29       70.94     15.03 o 
  -9   4  22      110.70      109.12     13.18 o 
  -8   4  22       21.81       17.68     10.38 o 
  -7   4  22       30.01       29.22      9.80 o 
  -6   4  22       92.98       90.68      9.91 o 
  -5   4  22       90.25       72.02      8.51 o 
  -4   4  22        4.34        3.71      8.27 o 
  -3   4  22      209.18      201.55     10.93 o 
  -2   4  22       79.43       85.11      9.24 o 
  -1   4  22       11.92       10.01      8.96 o 
   0   4  22      274.27      268.51     13.56 o 
   1   4  22       67.21       77.19     10.07 o 
   2   4  22       59.59       53.76     12.18 o 
   3   4  22      136.76      137.32     13.88 o 
   4   4  22       16.54       11.84     13.73 o 
   5   4  22       67.02       68.65     17.82 o 
   6   4  22      152.32      159.46     29.84 o 
 -11   5  22      228.46      218.29     44.01 o 
 -10   5  22      273.12      306.44     19.47 o 
  -9   5  22        0.12        3.05     12.78 o 
  -8   5  22       51.33       64.21     10.62 o 
  -7   5  22      155.61      166.21     11.82 o 
  -6   5  22       46.57       39.23      9.02 o 
  -5   5  22      104.94       99.33     10.05 o 
  -4   5  22      182.71      174.11     11.08 o 
  -3   5  22      110.65      117.47      9.91 o 
  -2   5  22        2.11        4.85      8.72 o 
  -1   5  22       22.00       21.34      9.26 o 
   0   5  22       17.11       18.37      8.96 o 
   1   5  22        9.40       10.54     10.23 o 
   2   5  22       43.70       36.56     12.21 o 
   3   5  22       28.52       21.72     13.19 o 
   4   5  22       64.32       68.32     17.29 o 
   5   5  22       52.01       51.67     26.89 o 
 -10   6  22        8.58       22.48     38.23 o 
  -9   6  22       16.32       14.85     13.93 o 
  -8   6  22      138.40      143.76     13.43 o 
  -7   6  22        6.10       10.89     11.71 o 
  -6   6  22      122.35      126.76     11.50 o 
  -5   6  22       59.66       48.60     10.35 o 
  -4   6  22       12.82       10.88      9.91 o 
  -3   6  22       18.72       19.83      9.84 o 
  -2   6  22      123.58      120.13     10.47 o 
  -1   6  22       64.72       65.91     10.19 o 
   0   6  22      109.11      104.05     10.66 o 
   1   6  22        6.37        2.92     10.98 o 
   2   6  22      185.87      181.66     15.96 o 
   3   6  22       50.75       53.08     14.98 o 
   4   6  22       17.87        8.38     21.49 o 
  -9   7  22       90.12       91.43     31.21 o 
  -8   7  22       91.64      119.39     16.05 o 
  -7   7  22       58.65       61.86     13.19 o 
  -6   7  22      110.45      126.42     14.10 o 
  -5   7  22      212.82      235.44     14.16 o 
  -4   7  22       12.20       15.80     11.43 o 
  -3   7  22      151.44      150.75     12.59 o 
  -2   7  22      124.09      132.37     11.99 o 
  -1   7  22      176.63      190.16     12.63 o 
   0   7  22       79.33       83.24     11.52 o 
   1   7  22      139.19      149.21     15.43 o 
   2   7  22        2.34       -4.75     15.34 o 
   3   7  22        1.78        2.32     22.34 o 
  -7   8  22        6.14       -9.92     45.11 o 
  -6   8  22      162.81      207.13     22.02 o 
  -5   8  22      162.64      177.87     16.13 o 
  -4   8  22       10.88       10.91     13.36 o 
  -3   8  22        2.22        6.56     12.64 o 
  -2   8  22        0.18        3.71     12.62 o 
  -1   8  22       58.99       65.98     12.46 o 
   0   8  22        9.35       12.59     12.82 o 
   1   8  22      139.96      152.19     18.91 o 
   2   8  22       48.63       43.91     37.19 o 
  -4   9  22      172.40      189.13     33.40 o 
  -3   9  22       46.40       53.34     30.07 o 
  -2   9  22       43.73       36.74     45.14 o 
  -1   9  22        0.45       -4.18     26.13 o 
   0   9  22       89.84      110.26     34.02 o 
 -12   0  23        9.70       30.52     42.64 o 
 -11   0  23       81.58       80.92     21.67 o 
 -10   0  23        0.58        6.17     18.50 o 
  -9   0  23        7.01        1.14     16.60 o 
  -8   0  23        4.03        5.26     16.55 o 
  -7   0  23       34.24       38.73     12.12 o 
  -6   0  23      105.14      123.59     12.96 o 
  -5   0  23       11.03        1.95     11.07 o 
  -4   0  23       22.15       17.50     10.64 o 
  -3   0  23      113.68      110.52     12.36 o 
  -2   0  23        0.00        1.13     13.06 o 
  -1   0  23        0.23        1.26     12.50 o 
   0   0  23      141.14      138.75     14.74 o 
   1   0  23        0.30       -9.14     13.74 o 
   2   0  23       27.94       25.14     14.75 o 
   3   0  23        0.98       -6.45     14.26 o 
   4   0  23       61.28       52.34     17.25 o 
   5   0  23       83.33      100.77     21.45 o 
   6   0  23        4.24      -15.05     32.72 o 
 -12   1  23      152.03      156.82     31.08 o 
 -11   1  23      115.16      112.09     15.70 o 
 -10   1  23       50.54       48.80     15.03 o 
  -9   1  23      138.64      175.93     14.59 o 
  -8   1  23       12.34       11.58      9.85 o 
  -7   1  23      108.07       99.30      9.05 o 
  -6   1  23       28.72       29.70      7.75 o 
  -5   1  23       96.01      102.22      8.68 o 
  -4   1  23       76.53       84.10      8.11 o 
  -3   1  23       10.79       10.23      8.01 o 
  -2   1  23       47.98       42.62      8.21 o 
  -1   1  23      184.01      175.83     11.16 o 
   0   1  23       91.91       89.79      9.37 o 
   1   1  23      103.78      103.05     11.24 o 
   2   1  23       64.80       47.03     11.93 o 
   3   1  23      304.62      327.87     15.71 o 
   4   1  23       25.26       25.98     13.33 o 
   5   1  23      184.94      218.79     15.73 o 
   6   1  23       99.65       95.43     20.61 o 
 -12   2  23        8.43        0.81     42.95 o 
 -11   2  23       39.48       39.42     16.03 o 
 -10   2  23       58.16       56.08     14.24 o 
  -9   2  23      151.27      167.27     13.41 o 
  -8   2  23      214.78      226.55     12.29 o 
  -7   2  23       21.83       20.26      8.10 o 
  -6   2  23       58.06       51.85      7.77 o 
  -5   2  23       49.68       56.71      7.39 o 
  -4   2  23      137.31      134.14      8.31 o 
  -3   2  23       63.77       59.91      7.43 o 
  -2   2  23       48.22       44.50      8.46 o 
  -1   2  23        8.12        6.80      9.17 o 
   0   2  23      124.89      131.11     10.44 o 
   1   2  23       10.42       10.63     10.84 o 
   2   2  23        5.73        9.82     11.23 o 
   3   2  23       25.53       22.53     13.55 o 
   4   2  23       22.38       21.10     17.73 o 
   5   2  23       68.20       61.80     17.35 o 
   6   2  23       92.84      102.00     32.78 o 
 -11   3  23       29.27       23.26     19.13 o 
 -10   3  23       71.05       89.77     15.19 o 
  -9   3  23      278.31      320.03     14.98 o 
  -8   3  23       13.39       18.94     10.79 o 
  -7   3  23      175.47      193.12     12.06 o 
  -6   3  23       98.90      101.22      9.78 o 
  -5   3  23       29.06       26.26      8.15 o 
  -4   3  23       24.39       28.52      8.02 o 
  -3   3  23       60.65       72.08      8.97 o 
  -2   3  23       49.69       41.84      8.83 o 
  -1   3  23      128.94      129.98     10.89 o 
   0   3  23       69.84       64.45      9.83 o 
   1   3  23       95.37      110.84     12.72 o 
   2   3  23      174.17      183.61     13.65 o 
   3   3  23      267.61      287.16     17.95 o 
   4   3  23       82.69      114.55     16.08 o 
   5   3  23       69.53       60.54     17.70 o 
   6   3  23       12.23       21.91     29.49 o 
 -11   4  23       28.09       33.62     40.67 o 
 -10   4  23      199.87      221.14     18.97 o 
  -9   4  23       27.31       20.10     13.16 o 
  -8   4  23       61.68       70.07     12.19 o 
  -7   4  23      103.09      132.15     11.63 o 
  -6   4  23        0.38       -0.78     10.11 o 
  -5   4  23       78.23       71.45      9.71 o 
  -4   4  23       37.27       40.78      9.95 o 
  -3   4  23      149.48      150.92     13.48 o 
  -2   4  23       62.29       58.12      9.93 o 
  -1   4  23      178.21      191.40     13.07 o 
   0   4  23      155.91      163.11     12.39 o 
   1   4  23       40.58       42.41     11.22 o 
   2   4  23       85.15       88.10     13.03 o 
   3   4  23       50.05       34.91     13.62 o 
   4   4  23       26.19       32.94     16.58 o 
   5   4  23      128.83      156.13     38.33 o 
 -10   5  23      146.58      166.83     28.69 o 
  -9   5  23      370.79      464.84     19.49 o 
  -8   5  23       12.81       19.92     13.40 o 
  -7   5  23      272.74      298.82     14.74 o 
  -6   5  23        4.66        4.46      9.72 o 
  -5   5  23       61.50       53.86     10.28 o 
  -4   5  23        1.62        7.04      9.56 o 
  -3   5  23       12.76       19.48      9.29 o 
  -2   5  23       43.48       48.37      9.57 o 
  -1   5  23       72.16       73.98     10.54 o 
   0   5  23      151.75      153.87     11.79 o 
   1   5  23       46.06       59.07     12.12 o 
   2   5  23       14.08        7.19     13.33 o 
   3   5  23       63.64       61.66     14.79 o 
   4   5  23       39.15       38.46     21.85 o 
   5   5  23       26.44       24.79     44.49 o 
  -9   6  23       48.92       49.91     29.56 o 
  -8   6  23       49.04       56.00     14.15 o 
  -7   6  23       20.25       14.37     12.37 o 
  -6   6  23      163.29      199.20     13.47 o 
  -5   6  23        9.16       14.44     11.14 o 
  -4   6  23        8.45        0.78     11.11 o 
  -3   6  23        4.44       12.25     10.63 o 
  -2   6  23       30.20       29.92     10.79 o 
  -1   6  23       37.92       49.30     11.26 o 
   0   6  23       22.55       18.08     11.81 o 
   1   6  23       10.15        0.91     13.67 o 
   2   6  23      146.18      179.94     17.70 o 
   3   6  23       33.65       16.09     18.55 o 
  -8   7  23      106.01      123.82     31.95 o 
  -7   7  23       27.17       16.81     17.08 o 
  -6   7  23       83.94       96.04     15.27 o 
  -5   7  23      158.53      195.10     14.37 o 
  -4   7  23       27.96       27.14     12.21 o 
  -3   7  23       31.83       25.09     12.30 o 
  -2   7  23      174.59      206.37     14.94 o 
  -1   7  23      169.66      183.52     14.09 o 
   0   7  23       26.41       29.91     12.51 o 
   1   7  23       98.03      106.40     16.45 o 
   2   7  23       24.69       23.30     22.48 o 
   3   7  23       44.22       30.66     37.61 o 
  -6   8  23        0.57       21.37     49.94 o 
  -5   8  23      107.95      154.69     32.58 o 
  -4   8  23       92.37       93.93     17.48 o 
  -3   8  23       38.90       45.74     14.00 o 
  -2   8  23        4.58       -8.78     14.19 o 
  -1   8  23       63.04       59.85     15.61 o 
   0   8  23       83.92       95.55     24.42 o 
 -11   0  24       45.95       38.95     27.55 o 
 -10   0  24      635.45      781.03     32.28 o 
  -9   0  24      227.85      237.32     25.63 o 
  -8   0  24      237.98      270.43     21.54 o 
  -7   0  24      124.22      149.95     14.28 o 
  -6   0  24       41.72       40.14     12.12 o 
  -5   0  24        6.28       15.15     11.44 o 
  -4   0  24        1.22       -1.93     11.59 o 
  -3   0  24        2.23       10.50     13.51 o 
  -2   0  24        9.18        1.50     14.31 o 
  -1   0  24        9.11        5.55     13.79 o 
   0   0  24        4.14        0.36     14.03 o 
   1   0  24        1.26       -1.39     14.64 o 
   2   0  24       54.22       45.84     15.96 o 
   3   0  24        9.80        3.56     18.00 o 
   4   0  24       11.03        3.36     19.96 o 
   5   0  24       16.30       18.69     23.35 o 
 -11   1  24      135.32      160.65     20.38 o 
 -10   1  24      166.68      167.69     17.61 o 
  -9   1  24       26.33       21.21     14.01 o 
  -8   1  24        6.77        9.06     11.02 o 
  -7   1  24      105.24      123.87     10.51 o 
  -6   1  24       51.51       55.11      9.60 o 
  -5   1  24       21.86       29.39      8.67 o 
  -4   1  24       75.21       65.46      9.39 o 
  -3   1  24        7.99       11.14      8.77 o 
  -2   1  24       50.80       52.18     10.05 o 
  -1   1  24       51.17       45.63     10.21 o 
   0   1  24       47.04       44.90      9.56 o 
   1   1  24      162.12      171.44     13.41 o 
   2   1  24       14.91        5.59     13.08 o 
   3   1  24      165.18      190.23     17.08 o 
   4   1  24       43.13       31.27     15.11 o 
   5   1  24      134.49      138.12     16.95 o 
 -11   2  24       87.19      109.59     24.86 o 
 -10   2  24      374.26      412.06     17.94 o 
  -9   2  24      160.69      188.90     14.44 o 
  -8   2  24       37.06       46.81     10.51 o 
  -7   2  24       33.87       45.20      8.73 o 
  -6   2  24       50.29       54.39      8.30 o 
  -5   2  24       22.42       27.34      8.10 o 
  -4   2  24        8.18        9.19      8.24 o 
  -3   2  24       12.34        7.81      8.62 o 
  -2   2  24       70.21       76.52     10.27 o 
  -1   2  24        6.19        3.09      9.93 o 
   0   2  24       55.87       55.10     10.46 o 
   1   2  24        6.82        1.58     11.47 o 
   2   2  24        4.49        6.96     13.08 o 
   3   2  24      333.68      390.34     18.97 o 
   4   2  24      162.50      205.33     18.50 o 
   5   2  24       22.18        7.03     25.19 o 
 -11   3  24      106.95      113.15     53.25 o 
 -10   3  24       33.85       30.34     15.89 o 
  -9   3  24      121.68      139.32     15.15 o 
  -8   3  24      212.71      217.92     13.70 o 
  -7   3  24      137.60      148.40     11.82 o 
  -6   3  24      105.27      114.89     10.21 o 
  -5   3  24       61.31       64.08      9.19 o 
  -4   3  24        9.76        3.82      8.70 o 
  -3   3  24        1.96        1.27      9.26 o 
  -2   3  24      108.13      113.56     11.23 o 
  -1   3  24        1.25       -2.65     10.44 o 
   0   3  24       51.98       38.52     11.00 o 
   1   3  24       10.33       10.82     13.40 o 
   2   3  24       23.36       24.42     15.63 o 
   3   3  24       70.43       98.82     15.29 o 
   4   3  24       19.19       24.68     16.41 o 
   5   3  24        5.16       -3.16     28.06 o 
 -10   4  24       36.90       52.62     21.59 o 
  -9   4  24       48.94       54.51     15.09 o 
  -8   4  24      204.46      229.01     16.24 o 
  -7   4  24       61.18       73.51     13.10 o 
  -6   4  24       88.50       96.14     11.33 o 
  -5   4  24       28.39       33.62      9.98 o 
  -4   4  24       46.52       56.85     10.82 o 
  -3   4  24       53.75       53.79     11.08 o 
  -2   4  24       43.15       40.71     10.76 o 
  -1   4  24       45.17       56.18     11.25 o 
   0   4  24      102.39      127.29     13.19 o 
   1   4  24        5.09       -2.82     13.46 o 
   2   4  24      129.60      143.25     15.62 o 
   3   4  24      100.75      112.76     16.39 o 
   4   4  24      155.78      191.10     23.32 o 
 -10   5  24       42.94       34.11     39.70 o 
  -9   5  24      150.06      173.69     33.91 o 
  -8   5  24      240.59      261.22     18.24 o 
  -7   5  24       14.24       -4.44     13.69 o 
  -6   5  24        8.39        5.87     11.45 o 
  -5   5  24       86.93       80.69     10.57 o 
  -4   5  24       89.97       89.68     11.14 o 
  -3   5  24      146.96      151.93     12.21 o 
  -2   5  24       38.49       32.49     10.68 o 
  -1   5  24       25.74       26.72     11.03 o 
   0   5  24       42.64       58.03     12.84 o 
   1   5  24       13.50       13.92     14.59 o 
   2   5  24       18.33       13.30     14.65 o 
   3   5  24        0.48       -2.66     18.94 o 
  -9   6  24       41.57       33.25     40.69 o 
  -8   6  24       95.36      119.02     30.36 o 
  -7   6  24      279.23      315.99     17.25 o 
  -6   6  24       85.27       97.08     13.05 o 
  -5   6  24      181.10      196.58     14.34 o 
  -4   6  24       25.54       27.49     11.78 o 
  -3   6  24       66.78       75.47     11.84 o 
  -2   6  24       82.52       90.98     12.04 o 
  -1   6  24        3.51        8.43     12.23 o 
   0   6  24       10.73       15.51     13.85 o 
   1   6  24        3.46        3.56     14.78 o 
   2   6  24       36.64       42.67     21.93 o 
   3   6  24      375.65      395.42     34.69 o 
  -7   7  24      242.85      291.92     52.69 o 
  -6   7  24       30.14       37.78     31.47 o 
  -5   7  24       69.87       81.60     14.33 o 
  -4   7  24       88.78       75.90     14.38 o 
  -3   7  24       60.16       79.55     13.60 o 
  -2   7  24       15.65       10.21     13.85 o 
  -1   7  24      281.65      305.74     17.02 o 
   0   7  24       18.14       32.13     18.71 o 
   1   7  24       56.61       60.98     28.26 o 
  -4   8  24       34.83       32.58     31.67 o 
  -3   8  24       20.91       31.38     49.02 o 
  -1   8  24       52.48       68.18     42.28 o 
 -10   0  25      453.59      524.10     34.10 o 
  -9   0  25      276.64      360.31     33.87 o 
  -8   0  25        5.85        6.43     18.14 o 
  -7   0  25       53.61       53.53     14.67 o 
  -6   0  25       21.50       35.30     14.13 o 
  -5   0  25        2.56        3.76     12.63 o 
  -4   0  25       10.77        7.39     12.37 o 
  -3   0  25       17.39       21.86     15.25 o 
  -2   0  25       90.73       94.21     16.30 o 
  -1   0  25        2.50        7.86     15.58 o 
   0   0  25      189.41      235.15     19.69 o 
   1   0  25        1.15        0.09     16.46 o 
   2   0  25       18.30       22.68     18.14 o 
   3   0  25       59.89       36.20     22.80 o 
   4   0  25       68.01       68.64     25.85 o 
   5   0  25      101.48      133.47     26.03 o 
 -11   1  25       54.59       82.83     43.11 o 
 -10   1  25      322.72      342.82     21.66 o 
  -9   1  25      366.57      431.62     20.96 o 
  -8   1  25       43.95       51.48     13.32 o 
  -7   1  25       72.33       76.97     10.56 o 
  -6   1  25       33.98       41.58      9.62 o 
  -5   1  25      235.45      266.96     12.83 o 
  -4   1  25       12.02       12.25      9.66 o 
  -3   1  25        2.57        4.15      9.71 o 
  -2   1  25      123.82      123.15     11.95 o 
  -1   1  25       63.13       61.12     10.07 o 
   0   1  25       30.25       27.33     10.80 o 
   1   1  25      102.73      110.01     13.78 o 
   2   1  25      145.32      149.53     17.92 o 
   3   1  25      158.74      195.83     17.27 o 
   4   1  25      254.49      322.98     20.51 o 
   5   1  25       48.22       73.26     26.10 o 
 -10   2  25      112.95      123.34     17.09 o 
  -9   2  25       10.00        0.43     13.25 o 
  -8   2  25      125.62      154.34     12.64 o 
  -7   2  25       16.18       20.06      9.85 o 
  -6   2  25       54.29       57.10      9.54 o 
  -5   2  25       43.32       42.10      9.79 o 
  -4   2  25      114.16      122.07     11.10 o 
  -3   2  25       18.72       12.96      9.38 o 
  -2   2  25        0.65       -2.12      9.80 o 
  -1   2  25       98.71      111.61     11.27 o 
   0   2  25        8.27       11.22     11.17 o 
   1   2  25       36.51       51.37     13.51 o 
   2   2  25        4.77        1.49     16.67 o 
   3   2  25       44.33       43.10     18.20 o 
   4   2  25       61.62       71.85     17.60 o 
 -10   3  25      168.88      228.89     30.35 o 
  -9   3  25       83.57       98.81     15.39 o 
  -8   3  25       18.62       15.46     12.57 o 
  -7   3  25       19.62       22.68     12.05 o 
  -6   3  25      221.36      240.00     13.51 o 
  -5   3  25       68.09       58.20      9.95 o 
  -4   3  25       27.44       31.69      9.82 o 
  -3   3  25      250.84      293.25     11.79 o 
  -2   3  25       64.50       87.16     12.61 o 
  -1   3  25       70.17       69.58     12.20 o 
   0   3  25      427.48      468.36     19.07 o 
   1   3  25       58.32       58.16     15.77 o 
   2   3  25       17.47       13.83     16.72 o 
   3   3  25        0.04       -7.24     17.55 o 
   4   3  25       58.24       72.96     28.61 o 
 -10   4  25       22.22       33.02     38.58 o 
  -9   4  25       12.42       15.62     26.47 o 
  -8   4  25       90.32       89.29     15.04 o 
  -7   4  25       20.27       30.09     13.49 o 
  -6   4  25       35.39       35.91     13.06 o 
  -5   4  25      192.67      219.54     13.61 o 
  -4   4  25       26.75       26.17     10.85 o 
  -3   4  25       55.06       41.97     12.27 o 
  -2   4  25       28.20       47.88     12.05 o 
  -1   4  25       66.09       74.78     12.46 o 
   0   4  25       40.09       50.50     13.30 o 
   1   4  25       52.05       64.23     16.31 o 
   2   4  25       63.61       64.46     17.80 o 
   3   4  25       28.87       37.01     21.66 o 
  -8   5  25       20.73       20.23     22.70 o 
  -7   5  25        5.97       11.33     14.79 o 
  -6   5  25       38.05       46.49     13.19 o 
  -5   5  25       27.36       41.52     11.74 o 
  -4   5  25      164.21      161.21     14.27 o 
  -3   5  25      140.36      167.51     14.30 o 
  -2   5  25      247.30      283.61     16.38 o 
  -1   5  25       14.03       19.64     13.16 o 
   0   5  25       21.11       22.00     14.11 o 
   1   5  25       11.02       15.38     16.30 o 
   2   5  25        1.59       -5.72     27.29 o 
   3   5  25       39.00       34.69     29.45 o 
  -7   6  25      387.93      431.14     49.93 o 
  -6   6  25      101.13      124.51     17.11 o 
  -5   6  25        7.24        8.78     13.60 o 
  -4   6  25      207.29      211.02     14.59 o 
  -3   6  25      107.65      149.39     13.76 o 
  -2   6  25       12.25       21.03     12.99 o 
  -1   6  25       22.77       29.06     13.33 o 
   0   6  25       78.27       84.30     18.93 o 
   1   6  25       90.85       87.21     26.20 o 
   2   6  25      122.72      124.94     49.67 o 
  -5   7  25        3.97        7.22     40.20 o 
  -4   7  25        4.50        7.62     45.83 o 
  -3   7  25      182.28      209.09     19.11 o 
  -2   7  25        9.70        2.80     21.36 o 
  -1   7  25       69.73       91.44     27.67 o 
  -9   0  26        2.74        0.60     28.46 o 
  -8   0  26      215.69      307.86     25.00 o 
  -7   0  26        1.16       -8.56     15.62 o 
  -6   0  26      191.85      251.82     18.06 o 
  -5   0  26      241.82      325.54     23.13 o 
  -4   0  26       10.57       21.88     17.99 o 
  -3   0  26        0.23       -2.05     16.59 o 
  -2   0  26        2.00       -1.56     16.84 o 
  -1   0  26        6.49        6.98     16.42 o 
   0   0  26       50.56       48.06     17.62 o 
   1   0  26       19.40       24.66     18.36 o 
   2   0  26       70.19       71.98     24.40 o 
   3   0  26        1.18      -14.37     26.87 o 
   4   0  26       11.99       -5.07     30.21 o 
 -10   1  26       56.26       85.17     28.53 o 
  -9   1  26       17.52       16.03     17.05 o 
  -8   1  26       15.21       17.11     14.70 o 
  -7   1  26       74.31       81.15     11.77 o 
  -6   1  26       38.13       27.40     11.48 o 
  -5   1  26       11.29        5.83     11.55 o 
  -4   1  26       30.54       28.17     11.32 o 
  -3   1  26      110.78      132.11     12.65 o 
  -2   1  26      103.55      144.10     14.53 o 
  -1   1  26       40.79       48.91     11.86 o 
   0   1  26      117.83      135.45     14.96 o 
   1   1  26      186.68      203.46     16.53 o 
   2   1  26       43.96       45.76     15.88 o 
   3   1  26       35.54       38.52     18.00 o 
   4   1  26        8.33        8.01     31.69 o 
 -10   2  26       48.92       61.09     33.38 o 
  -9   2  26      104.82      146.90     16.44 o 
  -8   2  26       79.88       97.87     12.99 o 
  -7   2  26      293.83      363.82     17.50 o 
  -6   2  26       15.54       18.63     11.36 o 
  -5   2  26       82.96       87.80     11.26 o 
  -4   2  26       37.46       53.41     11.05 o 
  -3   2  26       76.96       88.32     11.34 o 
  -2   2  26       64.72       75.75     12.06 o 
  -1   2  26       17.31       16.08     12.24 o 
   0   2  26        7.73        9.18     14.27 o 
   1   2  26       48.75       76.66     16.49 o 
   2   2  26       47.60       36.59     17.67 o 
   3   2  26        2.50        4.73     18.72 o 
   4   2  26      120.14      158.71     39.44 o 
  -9   3  26       82.95      109.47     27.43 o 
  -8   3  26       33.58       45.72     15.53 o 
  -7   3  26       21.33       21.34     13.79 o 
  -6   3  26       71.40       82.68     12.37 o 
  -5   3  26        7.97       11.14     10.76 o 
  -4   3  26      124.24      167.33     12.66 o 
  -3   3  26      137.84      165.87     13.40 o 
  -2   3  26       32.15       28.93     13.87 o 
  -1   3  26      370.43      479.87     17.29 o 
   0   3  26       74.24       80.75     15.69 o 
   1   3  26      140.37      140.88     18.01 o 
   2   3  26      110.14      118.35     18.89 o 
   3   3  26       75.17      128.34     38.10 o 
  -8   4  26       51.24       58.37     26.71 o 
  -7   4  26       87.65      103.30     16.16 o 
  -6   4  26      264.85      284.10     16.91 o 
  -5   4  26       78.04       79.96     12.49 o 
  -4   4  26      144.30      169.55     13.66 o 
  -3   4  26       25.79       31.04     13.40 o 
  -2   4  26       29.44       34.86     13.25 o 
  -1   4  26       88.43      105.68     15.60 o 
   0   4  26       21.05       20.72     17.36 o 
   1   4  26       44.85       40.23     17.62 o 
   2   4  26       31.63       30.38     34.22 o 
  -8   5  26       28.79       41.59     39.73 o 
  -7   5  26       10.43       -2.54     26.69 o 
  -6   5  26        5.00       10.06     14.57 o 
  -5   5  26       23.83       32.53     12.91 o 
  -4   5  26       86.14      100.27     14.74 o 
  -3   5  26       37.63       31.98     14.70 o 
  -2   5  26      241.03      261.87     17.37 o 
  -1   5  26      130.49      134.89     15.46 o 
   0   5  26      285.30      371.86     32.66 o 
   1   5  26        0.42       11.94     35.39 o 
  -5   6  26       80.91       89.97     27.52 o 
  -4   6  26       11.19        0.69     21.01 o 
  -3   6  26       16.41       24.95     18.33 o 
  -2   6  26       50.98       50.27     21.23 o 
  -1   6  26       62.05       78.13     26.86 o 
   0   6  26       29.29       17.32     57.33 o 
  -9   0  27       34.45       28.54     28.25 o 
  -8   0  27       41.72       56.31     22.15 o 
  -7   0  27       83.99       92.19     18.11 o 
  -6   0  27       12.14       16.18     16.15 o 
  -5   0  27       20.04       21.63     19.03 o 
  -4   0  27       75.67       68.96     19.36 o 
  -3   0  27      182.89      233.66     22.75 o 
  -2   0  27       74.54       90.94     19.64 o 
  -1   0  27      354.25      444.84     25.00 o 
   0   0  27      221.96      263.83     22.95 o 
   1   0  27      129.85      144.79     25.71 o 
   2   0  27      277.44      301.69     32.53 o 
   3   0  27       76.67       61.83     45.98 o 
  -9   1  27       49.78       50.03     22.71 o 
  -8   1  27       86.80       95.09     15.99 o 
  -7   1  27       72.32       75.33     12.49 o 
  -6   1  27       20.91       19.68     12.78 o 
  -5   1  27       58.72       70.33     12.57 o 
  -4   1  27       57.69       61.37     13.52 o 
  -3   1  27       44.67       56.70     14.52 o 
  -2   1  27      111.08      103.04     13.62 o 
  -1   1  27      175.36      204.75     15.68 o 
   0   1  27       24.40       35.81     14.91 o 
   1   1  27       74.20       87.09     16.03 o 
   2   1  27       48.94       44.15     17.61 o 
   3   1  27       37.77       33.79     34.91 o 
  -8   2  27      188.18      201.98     18.98 o 
  -7   2  27       79.10       87.27     16.44 o 
  -6   2  27        5.40       -2.30     13.14 o 
  -5   2  27       50.26       46.30     12.21 o 
  -4   2  27       47.60       43.79     11.95 o 
  -3   2  27        2.52        6.22     12.85 o 
  -2   2  27      290.00      333.17     17.46 o 
  -1   2  27       31.04       28.11     13.63 o 
   0   2  27       31.29       30.23     16.64 o 
   1   2  27      186.24      200.16     19.99 o 
   2   2  27       18.13       10.96     27.85 o 
  -9   3  27      128.18      166.49     49.08 o 
  -8   3  27       27.77       36.42     27.39 o 
  -7   3  27       53.51       61.59     15.25 o 
  -6   3  27       66.71       65.46     13.63 o 
  -5   3  27       34.47       42.24     13.33 o 
  -4   3  27      112.80      128.11     14.07 o 
  -3   3  27       61.74       62.35     13.31 o 
  -2   3  27        6.06        5.43     14.50 o 
  -1   3  27      135.93      181.45     16.15 o 
   0   3  27       17.26       21.19     17.44 o 
   1   3  27      208.85      220.99     33.24 o 
  -8   4  27       27.82       12.86     31.27 o 
  -7   4  27       45.09       28.21     28.11 o 
  -6   4  27       72.62       63.16     16.08 o 
  -5   4  27      111.67      111.66     13.95 o 
  -4   4  27      152.69      155.33     14.35 o 
  -3   4  27       51.89       51.02     15.72 o 
  -2   4  27       35.99       45.03     16.20 o 
  -1   4  27       10.92       13.54     16.32 o 
   0   4  27       43.91       57.30     34.52 o 
  -6   5  27       19.71       18.86     41.26 o 
  -5   5  27       51.66       58.84     21.90 o 
  -4   5  27        0.22        8.34     17.63 o 
  -3   5  27       55.15       72.02     21.00 o 
  -2   5  27      106.73      162.22     27.32 o 
  -1   5  27       85.36      100.94     28.04 o 
  -8   0  28        2.19        2.91     27.65 o 
  -7   0  28        8.64        9.63     18.99 o 
  -6   0  28        1.33       12.15     21.21 o 
  -5   0  28       32.82       15.77     20.48 o 
  -4   0  28        8.33       26.03     20.32 o 
  -3   0  28       10.43       15.28     20.32 o 
  -2   0  28       12.78        2.43     21.12 o 
  -1   0  28      362.03      404.66     26.65 o 
   0   0  28      371.60      361.95     33.52 o 
   1   0  28       20.66       35.35     42.30 o 
  -8   1  28        5.50       13.07     22.51 o 
  -7   1  28       50.50       60.99     15.63 o 
  -6   1  28       19.33        1.97     13.93 o 
  -5   1  28       17.13       17.23     14.17 o 
  -4   1  28       10.32       10.92     15.54 o 
  -3   1  28      172.31      237.09     15.00 o 
  -2   1  28       67.04       74.86     14.76 o 
  -1   1  28       98.12      107.65     15.33 o 
   0   1  28      123.47      146.26     18.03 o 
   1   1  28      108.92      110.68     26.70 o 
   2   1  28       49.61       48.83     35.25 o 
  -8   2  28       19.51       -1.18     41.83 o 
  -7   2  28       47.80       27.09     20.75 o 
  -6   2  28      295.99      350.08     17.43 o 
  -5   2  28       36.63       50.03     13.34 o 
  -4   2  28        8.95       10.72     13.34 o 
  -3   2  28       34.87       46.00     14.48 o 
  -2   2  28      130.22      142.52     15.93 o 
  -1   2  28       44.80       31.65     16.45 o 
   0   2  28      326.42      377.74     52.13 o 
  -7   3  28       26.94       14.92     28.83 o 
  -6   3  28       34.83       43.21     21.04 o 
  -5   3  28       36.34       44.26     16.67 o 
  -4   3  28        1.17        3.12     14.53 o 
  -3   3  28      149.02      181.88     16.22 o 
  -2   3  28       10.38        8.53     16.57 o 
  -1   3  28      174.81      218.05     30.40 o 
  -7   4  28      239.09      228.08     50.61 o 
  -6   4  28      111.94      125.73     29.81 o 
  -5   4  28        5.99       15.74     25.69 o 
  -4   4  28      196.42      187.89     22.89 o 
  -3   4  28       91.87      105.77     24.95 o 
  -2   4  28        0.46       -3.65     34.90 o 
  -1   4  28       39.09       56.69     36.35 o 
  -4   5  28       34.11       33.61     43.73 o 
  -3   5  28       17.98       34.74     44.17 o 
  -7   0  29       22.89        9.56     23.93 o 
  -6   0  29        0.83       10.45     24.27 o 
  -5   0  29       23.86       53.80     22.99 o 
  -4   0  29        4.42        9.05     22.99 o 
  -3   0  29        0.00      -13.04     23.03 o 
  -2   0  29      110.15       98.05     42.23 o 
  -1   0  29        0.00       -5.93     41.37 o 
  -7   1  29      119.99      147.34     21.77 o 
  -6   1  29      116.11      123.19     18.34 o 
  -5   1  29       12.39        9.88     15.73 o 
  -4   1  29       64.72       68.76     15.46 o 
  -3   1  29        8.36       16.84     19.25 o 
  -2   1  29       24.29       47.18     20.62 o 
  -1   1  29      410.49      481.30     39.42 o 
   0   1  29      148.70      169.96     35.82 o 
  -6   2  29        0.57       -8.76     23.68 o 
  -5   2  29       13.57       33.39     22.46 o 
  -4   2  29       59.23       81.52     23.72 o 
  -3   2  29        3.25        3.50     23.24 o 
  -2   2  29       85.92       86.00     28.02 o 
  -5   3  29       58.16      109.51     38.69 o 
  -4   3  29       52.01       62.21     37.12 o 
  -2   3  29       30.92       36.27     38.71 o 
  -3   4  29       59.46       85.08     40.58 o 
  -5   0  30       25.74       17.18     51.88 o 
  -4   0  30        5.51      -25.61     52.38 o 
  -4   2  30       74.49      115.07     49.16 o 
                                                 
